# Supplementary material for: Gene–environment interactions involving functional variants: Results from the Breast Cancer Association Consortium
Source: Int J Cancer. 2017 Aug 11;141(9):1830–40. doi: 10.1002/ijc.30859 (PMC5601244; doi:10.1002/ijc.30859)
Supplement: Supplementary file 4 — Supporting Information Table 3. [file IJC-141-1830-s004.xls]

## Sheet: MAIN_SNP_FINAL
SNP	Overall		ER +		ER-		P-value heterogeneity
	OR (95%CI)	P-value	OR (95%CI)	P-value	OR (95%CI)	P-value
rs146784183	0.89 (0.86,0.93)	1.50675e-08	0.88 (0.84,0.92)	2.16226e-08	0.98 (0.90,1.06)	0.626908	0.00935943
rs11249433	1.12 (1.09,1.14)	3.64694e-22	1.13 (1.10,1.16)	2.33508e-22	1.00 (0.96,1.05)	0.857242	1.39994e-06
rs12405132	0.95 (0.93,0.97)	9.51832e-06	0.94 (0.91,0.96)	9.13636e-07	0.99 (0.94,1.04)	0.688881	0.0227095
rs12048493	1.06 (1.03,1.09)	1.89494e-06	1.07 (1.04,1.10)	1.1652e-06	1.02 (0.97,1.08)	0.347272	0.0498204
rs72755295	1.16 (1.09,1.23)	6.06299e-06	1.17 (1.09,1.25)	1.61353e-05	1.13 (1.00,1.29)	0.0583505	0.444962
rs7558475	0.93 (0.89,0.97)	0.00131374	0.94 (0.89,0.98)	0.00813967	0.89 (0.81,0.97)	0.0122463	0.292605
rs36043647	0.96 (0.92,1.01)	0.0990187	0.96 (0.91,1.02)	0.165359	0.95 (0.86,1.05)	0.304832	0.669739
rs1830298	0.94 (0.92,0.97)	2.6028e-06	0.94 (0.91,0.97)	1.13946e-05	0.97 (0.92,1.02)	0.172717	0.884445
rs59278883	0.91 (0.87,0.95)	3.52727e-05	0.91 (0.87,0.96)	0.000490255	0.90 (0.82,0.98)	0.0215941	0.610367
rs6721996	0.87 (0.85,0.89)	6.64417e-35	0.86 (0.84,0.88)	9.12656e-34	0.92 (0.88,0.96)	0.000302029	0.00189853
rs4442975	0.87 (0.85,0.89)	1.00447e-35	0.85 (0.83,0.88)	1.20117e-34	0.92 (0.88,0.96)	0.000362424	0.00105845
rs6796502	0.91 (0.87,0.94)	1.39749e-06	0.90 (0.86,0.95)	1.2237e-05	0.95 (0.88,1.03)	0.21712	0.27456
rs73838678	1.13 (1.07,1.19)	9.19059e-06	1.10 (1.04,1.17)	0.000968131	1.12 (1.01,1.25)	0.0314915	0.895251
rs62331150	1.06 (1.03,1.08)	7.50821e-05	1.06 (1.03,1.10)	4.82909e-05	1.04 (0.98,1.10)	0.206025	0.380395
rs9790517	1.06 (1.03,1.08)	5.18197e-05	1.07 (1.03,1.10)	2.05547e-05	1.03 (0.97,1.09)	0.314076	0.187555
rs77928427	1.05 (1.03,1.08)	9.63063e-05	1.06 (1.03,1.09)	5.03389e-05	1.04 (0.99,1.10)	0.121627	0.403142
rs10069690	1.05 (1.03,1.08)	5.78178e-05	1.03 (1.01,1.06)	0.020538	1.16 (1.11,1.22)	3.23805e-09	2.00425e-06
rs2242652	1.04 (1.01,1.07)	0.00319802	1.02 (0.99,1.05)	0.215935	1.18 (1.11,1.25)	1.23342e-08	3.62961e-07
rs7734992	1.03 (1.01,1.06)	0.00542622	1.02 (1.00,1.05)	0.0841885	1.08 (1.03,1.14)	0.000903	0.00782163
rs7705526	1.02 (1.00,1.05)	0.088758	1.02 (0.99,1.05)	0.145689	1.06 (1.00,1.11)	0.0322328	0.194791
rs3215401	0.93 (0.91,0.95)	1.0401e-08	0.93 (0.91,0.96)	1.99347e-06	0.89 (0.85,0.94)	1.6585e-05	0.0481982
rs2736108	0.93 (0.91,0.95)	1.4216e-08	0.94 (0.91,0.96)	2.41752e-06	0.90 (0.86,0.95)	0.000132287	0.113234
rs13162653	0.96 (0.93,0.98)	0.000467086	0.96 (0.93,0.99)	0.00417437	0.93 (0.89,0.98)	0.00895278	0.43074
rs2012709	1.06 (1.03,1.08)	2.88266e-06	1.05 (1.02,1.08)	0.000497626	1.03 (0.98,1.08)	0.247077	0.477288
rs17432750	0.92 (0.89,0.95)	9.55062e-08	0.90 (0.87,0.93)	4.92713e-09	1.03 (0.97,1.09)	0.370836	0.000108952
rs11949391	0.92 (0.89,0.95)	1.10858e-07	0.90 (0.87,0.94)	1.16064e-08	1.03 (0.97,1.10)	0.334202	0.00010381
rs62355899	1.14 (1.10,1.18)	9.8219e-14	1.16 (1.12,1.21)	5.95436e-14	1.10 (1.02,1.18)	0.00942585	0.0514961
rs62355900	1.19 (1.16,1.23)	5.86413e-32	1.21 (1.17,1.25)	2.48856e-30	1.13 (1.06,1.20)	0.000124318	0.00739987
rs74345699	1.20 (1.16,1.23)	3.53207e-32	1.21 (1.17,1.25)	1.64907e-30	1.13 (1.06,1.20)	0.000154748	0.00607568
rs62355902	1.20 (1.16,1.24)	4.09788e-32	1.22 (1.18,1.26)	5.76303e-31	1.12 (1.05,1.19)	0.000481619	0.00321953
rs113317823	1.19 (1.14,1.24)	4.34918e-15	1.20 (1.14,1.25)	3.10736e-13	1.12 (1.03,1.23)	0.0102484	0.240202
rs16886397	1.21 (1.16,1.26)	1.09259e-17	1.22 (1.16,1.28)	1.6636e-15	1.15 (1.05,1.26)	0.00239011	0.206597
rs7707921	1.09 (1.06,1.12)	1.80816e-09	1.10 (1.07,1.13)	1.28829e-09	1.05 (0.99,1.11)	0.100373	0.150634
rs150750171	1.05 (1.03,1.08)	1.65268e-05	1.05 (1.02,1.08)	0.000222928	1.04 (0.99,1.09)	0.0980702	0.8177
rs3757322	1.08 (1.05,1.11)	2.80396e-10	1.07 (1.04,1.10)	1.04537e-06	1.17 (1.12,1.23)	6.58944e-11	0.000391857
rs2046210	1.07 (1.04,1.09)	1.07328e-08	1.05 (1.03,1.08)	9.70549e-05	1.17 (1.11,1.22)	7.22207e-11	5.08435e-05
rs9397437	1.19 (1.14,1.24)	2.14678e-15	1.15 (1.10,1.21)	7.7937e-09	1.29 (1.19,1.41)	2.3163e-09	0.00320882
rs12173570	1.11 (1.07,1.15)	3.57219e-08	1.07 (1.03,1.12)	0.00165486	1.22 (1.13,1.32)	1.45641e-07	0.000211023
rs851985	1.05 (1.02,1.07)	0.000115711	1.04 (1.02,1.07)	0.00091745	1.04 (0.99,1.09)	0.114502	0.675696
rs851984	1.04 (1.02,1.07)	0.000149838	1.04 (1.02,1.07)	0.00144713	1.04 (0.99,1.09)	0.0968981	0.782152
rs9918437	1.12 (1.07,1.16)	4.43295e-07	1.08 (1.03,1.13)	0.00159068	1.25 (1.15,1.36)	1.59419e-07	0.00299146
rs2747652	1.06 (1.04,1.09)	8.24502e-08	1.05 (1.02,1.08)	0.000177417	1.13 (1.08,1.19)	1.37739e-07	0.00237066
rs6964587	1.05 (1.03,1.08)	4.31148e-06	1.06 (1.03,1.09)	6.60404e-06	1.02 (0.97,1.07)	0.442417	0.127358
rs4593472	0.94 (0.92,0.96)	7.9695e-08	0.93 (0.91,0.95)	5.75245e-08	0.97 (0.92,1.02)	0.199121	0.171437
rs13365225	0.96 (0.93,0.99)	0.0158029	0.96 (0.93,0.99)	0.0150986	0.96 (0.90,1.03)	0.23994	0.92871
rs13267382	0.94 (0.92,0.96)	3.95525e-07	0.94 (0.91,0.96)	3.41256e-06	0.92 (0.88,0.97)	0.00156313	0.819473
rs35961416	0.97 (0.94,0.99)	0.00578085	0.96 (0.94,0.99)	0.00735971	1.00 (0.95,1.05)	0.862636	0.122492
rs7815245	0.89 (0.87,0.91)	4.93957e-23	0.88 (0.86,0.90)	3.35925e-23	0.96 (0.91,1.00)	0.0588027	0.000178181
rs2033101	1.05 (1.02,1.08)	0.000640969	1.04 (1.01,1.08)	0.00945874	1.06 (1.00,1.12)	0.0508117	0.521972
rs1121948	1.06 (1.03,1.09)	2.57501e-05	1.06 (1.03,1.10)	0.000210569	1.02 (0.96,1.08)	0.557128	0.0581677
rs11780156	1.07 (1.03,1.10)	2.26954e-05	1.07 (1.03,1.10)	7.68135e-05	1.03 (0.97,1.09)	0.415387	0.0821422
rs10816625	1.13 (1.08,1.18)	2.20505e-07	1.14 (1.08,1.20)	8.52213e-07	1.08 (0.99,1.19)	0.0983416	0.260278
rs13294895	1.07 (1.04,1.10)	3.33343e-06	1.08 (1.05,1.12)	1.54019e-06	1.00 (0.94,1.06)	0.961798	0.0030396
rs676256	0.90 (0.88,0.92)	1.47518e-19	0.88 (0.86,0.90)	1.1616e-21	0.99 (0.94,1.03)	0.546166	1.36397e-06
rs145759243	1.07 (1.04,1.09)	5.64611e-08	1.07 (1.04,1.09)	1.6876e-06	1.05 (1.00,1.10)	0.0448592	0.499518
rs10995194	0.87 (0.84,0.90)	7.30874e-18	0.86 (0.83,0.90)	7.64829e-16	0.90 (0.85,0.97)	0.00262551	0.124774
rs7922449	0.93 (0.91,0.96)	2.94803e-08	0.93 (0.90,0.95)	1.65028e-07	0.92 (0.88,0.97)	0.00206144	0.570337
rs10995201	0.87 (0.84,0.90)	1.86262e-18	0.86 (0.83,0.89)	5.06242e-17	0.90 (0.84,0.96)	0.00203359	0.0930637
rs9971363	0.96 (0.93,1.00)	0.0322041	0.95 (0.92,0.99)	0.0114735	1.03 (0.96,1.10)	0.473622	0.03075
rs2981578	0.82 (0.80,0.84)	5.46036e-65	0.79 (0.77,0.81)	1.81853e-67	0.97 (0.93,1.02)	0.24924	4.71552e-17
rs35054928	0.80 (0.78,0.81)	5.41615e-82	0.76 (0.74,0.78)	2.59446e-89	1.00 (0.95,1.05)	0.958675	7.53849e-29
rs45631563	0.81 (0.76,0.86)	8.31089e-12	0.76 (0.71,0.82)	1.23193e-13	1.08 (0.96,1.22)	0.193062	1.01389e-09
rs78540526	1.34 (1.28,1.39)	9.86424e-48	1.37 (1.31,1.43)	1.20147e-46	1.02 (0.94,1.11)	0.670057	4.80131e-12
rs554219	1.27 (1.23,1.31)	6.58009e-47	1.30 (1.25,1.34)	7.17855e-46	1.00 (0.93,1.07)	0.959697	5.6511e-13
rs494406	1.07 (1.04,1.10)	1.54063e-07	1.07 (1.04,1.10)	5.2113e-06	1.03 (0.97,1.08)	0.304834	0.171036
rs75915166	1.32 (1.26,1.38)	7.91156e-32	1.35 (1.28,1.42)	3.32388e-31	1.06 (0.96,1.16)	0.268411	2.46687e-06
rs11627032	0.94 (0.92,0.97)	3.05775e-05	0.94 (0.92,0.97)	0.00035744	0.94 (0.89,1.00)	0.0438873	0.918551
rs146699004	0.94 (0.92,0.96)	1.2464e-06	0.93 (0.90,0.96)	4.79441e-07	0.91 (0.87,0.96)	0.000961367	0.322938
rs745570	0.96 (0.94,0.98)	0.000467796	0.96 (0.94,0.98)	0.00173062	0.96 (0.92,1.01)	0.10896	0.905738
rs6507583	0.90 (0.86,0.94)	6.00814e-06	0.89 (0.84,0.93)	3.42249e-06	0.95 (0.87,1.04)	0.29049	0.217444
