# Supplementary material for: Gene–environment interactions involving functional variants: Results from the Breast Cancer Association Consortium
Source: Int J Cancer. 2017 Aug 11;141(9):1830–40. doi: 10.1002/ijc.30859 (PMC5601244; doi:10.1002/ijc.30859)
Supplement: Supplementary file 5 — Supporting Information Table 4. [file IJC-141-1830-s005.xls]

## Sheet: COMBO
SNP	Risk factor	Stratum	Overall			ER-			ER+
			cases/controls	OR (95% CI)	Pinteraction	cases/controls	OR (95% CI)	Pinteraction	cases/controls	OR (95% CI)	Pinteraction
rs10069690	age at menarche	=< 11	21154/23427	1.01 (0.94,1.09)		3271/23427	1.10 (0.95,1.27)		15226/23427	1.00 (0.92,1.08)
rs10069690	age at menarche	12-13	21154/23427	1.07 (1.02,1.12)		3271/23427	1.16 (1.06,1.27)		15226/23427	1.04 (0.99,1.09)
rs10069690	age at menarche	>= 14	21154/23427	1.06 (1.01,1.11)		3271/23427	1.11 (1.01,1.23)		15226/23427	1.06 (1.00,1.11)
rs10069690	age at menarche	interaction	21154/23427	1.01 (0.97,1.05)	0.750468	3271/23427	0.99 (0.92,1.07)	0.786854	15226/23427	1.02 (0.97,1.06)	0.482626
rs10069690	ever use of OC	No	15401/18460	1.06 (1.01,1.12)		2436/18460	1.10 (0.98,1.24)		11272/18460	1.04 (0.98,1.11)
rs10069690	ever use of OC	Yes	15401/18460	1.05 (1.01,1.10)		2436/18460	1.13 (1.04,1.23)		11272/18460	1.03 (0.98,1.08)
rs10069690	ever use of OC	interaction	15401/18460	0.99 (0.92,1.07)	0.833038	2436/18460	1.03 (0.89,1.19)	0.701179	11272/18460	0.99 (0.92,1.07)	0.805793
rs10069690	ever FTP	Never	26378/31176	1.03 (0.96,1.11)		3946/31176	1.04 (0.90,1.20)		18729/31176	1.01 (0.93,1.09)
rs10069690	ever FTP	Ever	26378/31176	1.06 (1.03,1.09)		3946/31176	1.16 (1.09,1.22)		18729/31176	1.04 (1.01,1.07)
rs10069690	ever FTP	interaction	26378/31176	1.02 (0.95,1.10)	0.584199	3946/31176	1.11 (0.95,1.30)	0.177812	18729/31176	1.03 (0.94,1.12)	0.505761
rs10069690	age at first FTP	<20 years	18213/20509	1.22 (1.10,1.35)		2817/20509	1.42 (1.19,1.70)		13093/20509	1.19 (1.06,1.33)
rs10069690	age at first FTP	20-24 years	18213/20509	1.05 (0.99,1.10)		2817/20509	1.15 (1.04,1.27)		13093/20509	1.03 (0.97,1.09)
rs10069690	age at first FTP	25-29 years	18213/20509	1.02 (0.97,1.09)		2817/20509	1.12 (1.00,1.26)		13093/20509	1.01 (0.94,1.07)
rs10069690	age at first FTP	>=30 years	18213/20509	1.08 (1.00,1.17)		2817/20509	1.13 (0.97,1.31)		13093/20509	1.05 (0.97,1.15)
rs10069690	age at first FTP	interaction	18213/20509	0.99 (0.96,1.03)	0.618519	2817/20509	0.95 (0.89,1.02)	0.142961	13093/20509	0.99 (0.96,1.03)	0.724541
rs10069690	number of FTP	1	22509/26675	1.08 (1.01,1.15)		3381/26675	1.09 (0.96,1.23)		15931/26675	1.06 (0.98,1.14)
rs10069690	number of FTP	2	22509/26675	1.05 (1.00,1.09)		3381/26675	1.20 (1.10,1.30)		15931/26675	1.02 (0.98,1.07)
rs10069690	number of FTP	3	22509/26675	1.04 (0.98,1.10)		3381/26675	1.06 (0.94,1.21)		15931/26675	1.04 (0.97,1.11)
rs10069690	number of FTP	>=4	22509/26675	1.09 (1.00,1.19)		3381/26675	1.34 (1.13,1.60)		15931/26675	1.07 (0.97,1.18)
rs10069690	number of FTP	interaction	22509/26675	1.00 (0.97,1.03)	0.931733	3381/26675	1.03 (0.97,1.10)	0.305155	15931/26675	1.00 (0.97,1.04)	0.847472
rs10069690	ever breastfed	no	13772/14426	1.06 (1.02,1.11)		2337/14426	1.13 (1.05,1.23)		10095/14426	1.04 (1.00,1.09)
rs10069690	ever breastfed	yes	13772/14426	1.10 (1.01,1.20)		2337/14426	1.32 (1.14,1.52)		10095/14426	1.07 (0.97,1.17)
rs10069690	ever breastfed	interaction	13772/14426	0.96 (0.87,1.05)	0.378415	2337/14426	0.85 (0.72,1.01)	0.0591029	10095/14426	0.97 (0.87,1.07)	0.546633
rs10069690	current use of MHT	No	8824/9634	1.09 (1.03,1.15)		1120/9634	1.21 (1.08,1.36)		6791/9634	1.06 (1.00,1.13)
rs10069690	current use of MHT	Yes	8824/9634	1.01 (0.92,1.10)		1120/9634	1.06 (0.87,1.30)		6791/9634	1.01 (0.91,1.11)
rs10069690	current use of MHT	interaction	7200/8065	0.92 (0.82,1.03)	0.138749	930/8353	0.82 (0.59,1.14)	0.22474	5863/8353	0.96 (0.82,1.12)	0.588153
rs10069690	current use of E only MHT	No	7212/8073	1.08 (1.02,1.14)		924/8073	1.14 (1.02,1.28)		5494/8073	1.05 (0.99,1.12)
rs10069690	current use of E only MHT	Yes	7212/8073	0.96 (0.83,1.10)		924/8073	1.14 (0.81,1.59)		5494/8073	0.99 (0.85,1.16)
rs10069690	current use of E only MHT	interaction	7200/8066	0.90 (0.77,1.05)	0.169192	920/8066	0.99 (0.70,1.42)	0.970861	5486/8066	0.95 (0.81,1.12)	0.563318
rs10069690	current use of EP MHT	No	7585/8360	1.08 (1.02,1.14)		931/8360	1.18 (1.05,1.33)		5872/8360	1.06 (1.00,1.13)
rs10069690	current use of EP MHT	Yes	7585/8360	1.02 (0.89,1.17)		931/8360	0.98 (0.72,1.33)		5872/8360	1.02 (0.88,1.18)
rs10069690	current use of EP MHT	interaction	7575/8353	0.95 (0.82,1.10)	0.454123	930/8353	0.82 (0.59,1.14)	0.22474	5863/8353	0.96 (0.82,1.12)	0.588153
rs10069690	BMI premenopausal	<15	5201/5461	1.02 (0.95,1.11)		1021/5461	1.13 (0.99,1.30)		3511/5461	1.02 (0.94,1.12)
rs10069690	BMI premenopausal	15-30	5201/5461	1.03 (0.89,1.20)		1021/5461	1.08 (0.84,1.40)		3511/5461	1.00 (0.84,1.18)
rs10069690	BMI premenopausal	>= 30	5201/5461	0.96 (0.77,1.20)		1021/5461	0.84 (0.56,1.26)		3511/5461	1.02 (0.80,1.30)
rs10069690	BMI premenopausal	interaction	5201/5461	1.01 (0.94,1.09)	0.72648	1021/5461	0.91 (0.80,1.03)	0.123897	3511/5461	1.03 (0.96,1.12)	0.38302
rs10069690	BMI postmenopausal	<15	11812/11391	1.04 (0.99,1.10)		1532/11391	1.16 (1.05,1.29)		8937/11391	1.02 (0.97,1.08)
rs10069690	BMI postmenopausal	15-30	11812/11391	1.10 (1.00,1.20)		1532/11391	1.23 (1.04,1.45)		8937/11391	1.07 (0.98,1.18)
rs10069690	BMI postmenopausal	>= 30	11812/11391	1.11 (0.96,1.28)		1532/11391	1.12 (0.84,1.49)		8937/11391	1.13 (0.97,1.32)
rs10069690	BMI postmenopausal	interaction	11812/11391	1.03 (0.98,1.08)	0.257012	1532/11391	1.02 (0.92,1.12)	0.73254	8937/11391	1.03 (0.98,1.09)	0.238471
rs10069690	height	<160 cm	23793/23144	1.11 (1.04,1.18)		3708/23144	1.21 (1.08,1.35)		17251/23144	1.06 (0.99,1.13)
rs10069690	height	160-165 cm	23793/23144	0.99 (0.94,1.05)		3708/23144	1.10 (0.99,1.22)		17251/23144	0.98 (0.92,1.05)
rs10069690	height	165-170 cm	23793/23144	1.07 (1.01,1.13)		3708/23144	1.18 (1.05,1.31)		17251/23144	1.06 (1.00,1.13)
rs10069690	height	>= 170 cm	23793/23144	1.06 (1.00,1.14)		3708/23144	1.08 (0.96,1.23)		17251/23144	1.06 (0.98,1.13)
rs10069690	height	interaction	23793/23144	1.00 (0.98,1.02)	0.840735	3708/23144	1.00 (0.95,1.04)	0.827887	17251/23144	1.01 (0.98,1.03)	0.685361
rs10069690	current smoking	No	10170/11518	1.05 (1.00,1.10)		1693/11518	1.17 (1.07,1.28)		7725/11518	1.02 (0.97,1.08)
rs10069690	current smoking	Yes	10170/11518	1.07 (0.96,1.20)		1693/11518	1.00 (0.81,1.23)		7725/11518	1.07 (0.95,1.21)
rs10069690	current smoking	interaction	10170/11518	1.03 (0.91,1.16)	0.65833	1693/11518	0.86 (0.69,1.08)	0.203198	7725/11518	1.06 (0.93,1.21)	0.407368
rs10069690	packyears of smoking	0	8516/9572	1.04 (0.99,1.11)		1503/9572	1.14 (1.03,1.28)		6530/9572	1.01 (0.95,1.08)
rs10069690	packyears of smoking	>0-10	8516/9572	1.10 (0.98,1.24)		1503/9572	1.17 (0.95,1.44)		6530/9572	1.07 (0.94,1.22)
rs10069690	packyears of smoking	10-20	8516/9572	1.24 (1.05,1.48)		1503/9572	1.32 (0.99,1.77)		6530/9572	1.16 (0.96,1.41)
rs10069690	packyears of smoking	>= 20	8516/9572	1.08 (0.93,1.26)		1503/9572	1.04 (0.79,1.39)		6530/9572	1.10 (0.94,1.29)
rs10069690	packyears of smoking	interaction	8516/9572	1.03 (0.98,1.07)	0.2328	1503/9572	1.01 (0.93,1.09)	0.901297	6530/9572	1.04 (0.99,1.08)	0.143098
rs10069690	alcohol consumption	<20 g/day	5441/5894	1.05 (0.98,1.12)		682/5894	1.29 (1.13,1.47)		4214/5894	1.01 (0.95,1.09)
rs10069690	alcohol consumption	>=20 g/day	5441/5894	1.17 (0.96,1.44)		682/5894	1.26 (0.80,1.97)		4214/5894	1.11 (0.89,1.38)
rs10069690	alcohol consumption	interaction	5441/5894	1.03 (0.98,1.08)	0.256759	682/5894	1.05 (0.95,1.17)	0.310809	4214/5894	1.02 (0.97,1.08)	0.497062
rs10816625	age at menarche	=< 11	20056/23079	1.19 (1.03,1.36)		3071/23079	1.27 (0.98,1.64)		14364/23079	1.16 (1.00,1.35)
rs10816625	age at menarche	12-13	20056/23079	1.05 (0.97,1.14)		3071/23079	0.99 (0.84,1.17)		14364/23079	1.08 (0.99,1.19)
rs10816625	age at menarche	>= 14	20056/23079	1.05 (0.96,1.15)		3071/23079	1.03 (0.86,1.25)		14364/23079	1.05 (0.95,1.16)
rs10816625	age at menarche	interaction	20056/23079	0.97 (0.90,1.04)	0.337023	3071/23079	0.95 (0.82,1.09)	0.444599	14364/23079	0.97 (0.89,1.05)	0.406274
rs10816625	ever use of OC	No	14294/17239	1.11 (1.00,1.23)		2236/17239	1.23 (0.98,1.55)		10403/17239	1.10 (0.98,1.24)
rs10816625	ever use of OC	Yes	14294/17239	1.13 (1.04,1.22)		2236/17239	1.09 (0.94,1.28)		10403/17239	1.14 (1.04,1.24)
rs10816625	ever use of OC	interaction	14294/17239	1.02 (0.89,1.16)	0.815518	2236/17239	0.90 (0.68,1.18)	0.439377	10403/17239	1.03 (0.88,1.19)	0.736301
rs10816625	ever FTP	Never	25279/30828	1.17 (1.02,1.33)		3744/30828	1.42 (1.11,1.83)		17867/30828	1.14 (0.99,1.32)
rs10816625	ever FTP	Ever	25279/30828	1.10 (1.05,1.16)		3744/30828	1.02 (0.92,1.14)		17867/30828	1.13 (1.06,1.19)
rs10816625	ever FTP	interaction	25279/30828	0.94 (0.82,1.09)	0.427359	3744/30828	0.72 (0.55,0.94)	0.0201998	17867/30828	0.98 (0.84,1.15)	0.829384
rs10816625	age at first FTP	<20 years	17302/20253	1.00 (0.84,1.20)		2652/20253	0.87 (0.62,1.21)		12380/20253	1.07 (0.88,1.30)
rs10816625	age at first FTP	20-24 years	17302/20253	1.07 (0.98,1.18)		2652/20253	1.00 (0.82,1.21)		12380/20253	1.13 (1.02,1.25)
rs10816625	age at first FTP	25-29 years	17302/20253	1.05 (0.94,1.16)		2652/20253	0.98 (0.78,1.23)		12380/20253	1.03 (0.92,1.16)
rs10816625	age at first FTP	>=30 years	17302/20253	1.18 (1.02,1.36)		2652/20253	0.87 (0.63,1.20)		12380/20253	1.23 (1.05,1.44)
rs10816625	age at first FTP	interaction	17302/20253	1.04 (0.98,1.11)	0.208537	2652/20253	0.97 (0.85,1.11)	0.65993	12380/20253	1.03 (0.96,1.10)	0.379428
rs10816625	number of FTP	1	21583/26419	1.20 (1.06,1.35)		3210/26419	1.02 (0.80,1.30)		15209/26419	1.21 (1.06,1.38)
rs10816625	number of FTP	2	21583/26419	1.11 (1.03,1.21)		3210/26419	1.03 (0.87,1.21)		15209/26419	1.17 (1.07,1.27)
rs10816625	number of FTP	3	21583/26419	1.08 (0.96,1.20)		3210/26419	0.89 (0.70,1.15)		15209/26419	1.09 (0.96,1.23)
rs10816625	number of FTP	>=4	21583/26419	0.96 (0.82,1.12)		3210/26419	1.28 (0.94,1.74)		15209/26419	0.92 (0.77,1.10)
rs10816625	number of FTP	interaction	21583/26419	0.94 (0.88,0.99)	0.0301634	3210/26419	1.04 (0.92,1.18)	0.552133	15209/26419	0.92 (0.86,0.98)	0.0135075
rs10816625	ever breastfed	no	12846/14169	1.05 (0.97,1.14)		2168/14169	0.91 (0.77,1.06)		9371/14169	1.09 (1.00,1.19)
rs10816625	ever breastfed	yes	12846/14169	1.22 (1.04,1.44)		2168/14169	1.09 (0.81,1.46)		9371/14169	1.24 (1.04,1.48)
rs10816625	ever breastfed	interaction	12846/14169	0.85 (0.71,1.02)	0.0865846	2168/14169	0.83 (0.59,1.16)	0.281944	9371/14169	0.87 (0.71,1.06)	0.171875
rs10816625	current use of MHT	No	8824/9635	1.15 (1.04,1.27)		1119/9635	1.06 (0.86,1.31)		6792/9635	1.18 (1.06,1.31)
rs10816625	current use of MHT	Yes	8824/9635	1.07 (0.91,1.25)		1119/9635	1.12 (0.79,1.60)		6792/9635	1.07 (0.90,1.27)
rs10816625	current use of MHT	interaction	7201/8066	0.95 (0.77,1.17)	0.61283	930/8354	1.01 (0.58,1.78)	0.962005	5864/8354	1.09 (0.82,1.44)	0.553345
rs10816625	current use of E only MHT	No	7213/8074	1.20 (1.08,1.33)		924/8074	1.15 (0.93,1.42)		5495/8074	1.22 (1.09,1.36)
rs10816625	current use of E only MHT	Yes	7213/8074	0.92 (0.72,1.19)		924/8074	0.84 (0.44,1.63)		5495/8074	0.89 (0.67,1.18)
rs10816625	current use of E only MHT	interaction	7201/8067	0.77 (0.58,1.01)	0.0611625	920/8067	0.74 (0.37,1.48)	0.37773	5487/8067	0.73 (0.54,0.99)	0.0390526
rs10816625	current use of EP MHT	No	7586/8361	1.14 (1.03,1.26)		931/8361	1.15 (0.93,1.42)		5873/8361	1.14 (1.03,1.27)
rs10816625	current use of EP MHT	Yes	7586/8361	1.24 (0.97,1.58)		931/8361	1.16 (0.69,1.96)		5873/8361	1.25 (0.97,1.61)
rs10816625	current use of EP MHT	interaction	7576/8354	1.09 (0.84,1.41)	0.532453	930/8354	1.01 (0.58,1.78)	0.962005	5864/8354	1.09 (0.82,1.44)	0.553345
rs10816625	BMI premenopausal	<15	4769/4521	1.13 (0.96,1.32)		936/4521	0.93 (0.71,1.21)		3173/4521	1.17 (0.99,1.39)
rs10816625	BMI premenopausal	15-30	4769/4521	1.47 (1.08,2.00)		936/4521	1.56 (0.95,2.58)		3173/4521	1.44 (1.04,2.00)
rs10816625	BMI premenopausal	>= 30	4769/4521	1.12 (0.72,1.75)		936/4521	1.36 (0.69,2.68)		3173/4521	1.00 (0.60,1.65)
rs10816625	BMI premenopausal	interaction	4769/4521	1.09 (0.95,1.27)	0.226631	936/4521	1.21 (0.96,1.51)	0.107557	3173/4521	1.06 (0.91,1.25)	0.440888
rs10816625	BMI postmenopausal	<15	11204/11120	1.11 (1.01,1.22)		1430/11120	1.13 (0.93,1.37)		8456/11120	1.11 (1.01,1.23)
rs10816625	BMI postmenopausal	15-30	11204/11120	1.26 (1.06,1.49)		1430/11120	1.11 (0.79,1.55)		8456/11120	1.28 (1.07,1.55)
rs10816625	BMI postmenopausal	>= 30	11204/11120	0.98 (0.74,1.28)		1430/11120	1.00 (0.58,1.73)		8456/11120	1.05 (0.79,1.40)
rs10816625	BMI postmenopausal	interaction	11204/11120	0.98 (0.90,1.07)	0.668089	1430/11120	0.88 (0.73,1.06)	0.180919	8456/11120	1.00 (0.91,1.11)	0.921137
rs10816625	height	<160 cm	22723/21930	1.18 (1.04,1.33)		3515/21930	1.13 (0.90,1.42)		16410/21930	1.19 (1.04,1.36)
rs10816625	height	160-165 cm	22723/21930	1.18 (1.07,1.31)		3515/21930	1.17 (0.97,1.43)		16410/21930	1.18 (1.05,1.32)
rs10816625	height	165-170 cm	22723/21930	1.07 (0.96,1.20)		3515/21930	1.05 (0.85,1.30)		16410/21930	1.10 (0.98,1.24)
rs10816625	height	>= 170 cm	22723/21930	1.07 (0.95,1.21)		3515/21930	0.98 (0.77,1.24)		16410/21930	1.09 (0.96,1.24)
rs10816625	height	interaction	22723/21930	0.98 (0.94,1.03)	0.443029	3515/21930	0.98 (0.90,1.06)	0.638783	16410/21930	0.99 (0.94,1.03)	0.563629
rs10816625	current smoking	No	9060/10298	1.06 (0.97,1.16)		1493/10298	1.06 (0.89,1.26)		6853/10298	1.09 (0.99,1.20)
rs10816625	current smoking	Yes	9060/10298	1.24 (1.00,1.53)		1493/10298	1.45 (1.00,2.10)		6853/10298	1.19 (0.95,1.51)
rs10816625	current smoking	interaction	9060/10298	1.16 (0.92,1.46)	0.211584	1493/10298	1.37 (0.91,2.07)	0.137418	6853/10298	1.10 (0.85,1.41)	0.476002
rs10816625	packyears of smoking	0	7423/8656	1.09 (0.97,1.22)		1309/8656	1.14 (0.91,1.41)		5667/8656	1.11 (0.98,1.25)
rs10816625	packyears of smoking	>0-10	7423/8656	1.01 (0.82,1.24)		1309/8656	1.00 (0.68,1.48)		5667/8656	1.02 (0.82,1.27)
rs10816625	packyears of smoking	10-20	7423/8656	1.15 (0.83,1.59)		1309/8656	0.88 (0.47,1.66)		5667/8656	1.22 (0.86,1.73)
rs10816625	packyears of smoking	>= 20	7423/8656	1.11 (0.85,1.46)		1309/8656	1.25 (0.77,2.01)		5667/8656	1.11 (0.82,1.48)
rs10816625	packyears of smoking	interaction	7423/8656	1.02 (0.94,1.10)	0.66446	1309/8656	1.07 (0.93,1.24)	0.365263	5667/8656	1.00 (0.92,1.09)	0.970169
rs10816625	alcohol consumption	<20 g/day	5441/5894	1.09 (0.98,1.22)		681/5894	1.11 (0.87,1.41)		4215/5894	1.10 (0.98,1.24)
rs10816625	alcohol consumption	>=20 g/day	5441/5894	1.07 (0.74,1.55)		681/5894	1.25 (0.56,2.83)		4215/5894	1.09 (0.74,1.62)
rs10816625	alcohol consumption	interaction	5441/5894	1.00 (0.92,1.10)	0.916825	681/5894	1.02 (0.80,1.29)	0.881795	4215/5894	1.00 (0.91,1.11)	0.969454
rs10995194	age at menarche	=< 11	20058/23080	0.90 (0.81,0.98)		3073/23080	0.96 (0.80,1.16)		14364/23080	0.87 (0.78,0.96)
rs10995194	age at menarche	12-13	20058/23080	0.86 (0.81,0.91)		3073/23080	0.89 (0.79,1.00)		14364/23080	0.85 (0.80,0.91)
rs10995194	age at menarche	>= 14	20058/23080	0.87 (0.82,0.93)		3073/23080	0.85 (0.75,0.97)		14364/23080	0.86 (0.80,0.92)
rs10995194	age at menarche	interaction	20058/23080	0.99 (0.94,1.04)	0.569699	3073/23080	0.99 (0.90,1.09)	0.868231	14364/23080	0.98 (0.93,1.04)	0.521956
rs10995194	ever use of OC	No	14295/17240	0.83 (0.77,0.90)		2237/17240	0.77 (0.65,0.91)		10403/17240	0.82 (0.76,0.89)
rs10995194	ever use of OC	Yes	14295/17240	0.91 (0.86,0.96)		2237/17240	0.94 (0.85,1.05)		10403/17240	0.90 (0.84,0.96)
rs10995194	ever use of OC	interaction	14295/17240	1.09 (0.99,1.19)	0.0806182	2237/17240	1.21 (0.99,1.49)	0.0569822	10403/17240	1.09 (0.98,1.20)	0.11635
rs10995194	ever FTP	Never	25281/30829	0.87 (0.80,0.96)		3746/30829	0.88 (0.73,1.07)		17867/30829	0.87 (0.79,0.96)
rs10995194	ever FTP	Ever	25281/30829	0.88 (0.85,0.91)		3746/30829	0.90 (0.84,0.97)		17867/30829	0.88 (0.84,0.91)
rs10995194	ever FTP	interaction	25281/30829	1.01 (0.91,1.11)	0.890971	3746/30829	1.02 (0.83,1.26)	0.830579	17867/30829	1.01 (0.91,1.13)	0.85797
rs10995194	age at first FTP	<20 years	17304/20254	0.83 (0.73,0.95)		2654/20254	0.83 (0.66,1.06)		12380/20254	0.85 (0.74,0.97)
rs10995194	age at first FTP	20-24 years	17304/20254	0.89 (0.83,0.94)		2654/20254	0.92 (0.81,1.05)		12380/20254	0.87 (0.81,0.94)
rs10995194	age at first FTP	25-29 years	17304/20254	0.90 (0.84,0.97)		2654/20254	0.93 (0.79,1.08)		12380/20254	0.89 (0.82,0.97)
rs10995194	age at first FTP	>=30 years	17304/20254	0.86 (0.78,0.95)		2654/20254	1.00 (0.83,1.21)		12380/20254	0.82 (0.73,0.92)
rs10995194	age at first FTP	interaction	17304/20254	0.98 (0.94,1.03)	0.470317	2654/20254	1.04 (0.96,1.14)	0.32616	12380/20254	0.96 (0.92,1.01)	0.131009
rs10995194	number of FTP	1	21585/26420	0.84 (0.77,0.91)		3212/26420	0.81 (0.68,0.96)		15209/26420	0.86 (0.78,0.95)
rs10995194	number of FTP	2	21585/26420	0.87 (0.82,0.92)		3212/26420	0.98 (0.88,1.09)		15209/26420	0.85 (0.80,0.90)
rs10995194	number of FTP	3	21585/26420	0.90 (0.83,0.97)		3212/26420	0.86 (0.73,1.02)		15209/26420	0.87 (0.80,0.95)
rs10995194	number of FTP	>=4	21585/26420	0.95 (0.85,1.06)		3212/26420	0.82 (0.64,1.05)		15209/26420	1.00 (0.89,1.13)
rs10995194	number of FTP	interaction	21585/26420	1.04 (1.00,1.08)	0.0643472	3212/26420	0.99 (0.91,1.08)	0.847364	15209/26420	1.04 (1.00,1.09)	0.0592614
rs10995194	ever breastfed	no	12848/14170	0.90 (0.85,0.95)		2170/14170	0.91 (0.82,1.01)		9371/14170	0.89 (0.84,0.94)
rs10995194	ever breastfed	yes	12848/14170	0.88 (0.79,0.98)		2170/14170	1.00 (0.83,1.22)		9371/14170	0.87 (0.77,0.98)
rs10995194	ever breastfed	interaction	12848/14170	1.02 (0.91,1.16)	0.707932	2170/14170	0.91 (0.73,1.13)	0.385693	9371/14170	1.03 (0.90,1.18)	0.690545
rs10995194	current use of MHT	No	8825/9636	0.85 (0.80,0.91)		1120/9636	0.86 (0.74,0.99)		6792/9636	0.84 (0.78,0.91)
rs10995194	current use of MHT	Yes	8825/9636	0.89 (0.80,1.00)		1120/9636	0.91 (0.70,1.18)		6792/9636	0.89 (0.79,1.00)
rs10995194	current use of MHT	interaction	7201/8066	1.03 (0.90,1.19)	0.640382	930/8354	0.96 (0.63,1.45)	0.828916	5864/8354	0.87 (0.72,1.06)	0.173068
rs10995194	current use of E only MHT	No	7213/8074	0.87 (0.81,0.93)		924/8074	0.89 (0.77,1.04)		5495/8074	0.85 (0.79,0.92)
rs10995194	current use of E only MHT	Yes	7213/8074	0.98 (0.82,1.16)		924/8074	0.87 (0.56,1.36)		5495/8074	0.97 (0.81,1.17)
rs10995194	current use of E only MHT	interaction	7201/8067	1.11 (0.93,1.34)	0.246163	920/8067	0.98 (0.61,1.57)	0.927873	5487/8067	1.12 (0.92,1.37)	0.264337
rs10995194	current use of EP MHT	No	7586/8361	0.88 (0.83,0.95)		931/8361	0.89 (0.77,1.04)		5873/8361	0.87 (0.81,0.94)
rs10995194	current use of EP MHT	Yes	7586/8361	0.79 (0.67,0.93)		931/8361	0.86 (0.59,1.27)		5873/8361	0.77 (0.64,0.92)
rs10995194	current use of EP MHT	interaction	7576/8354	0.88 (0.73,1.06)	0.175445	930/8354	0.96 (0.63,1.45)	0.828916	5864/8354	0.87 (0.72,1.06)	0.173068
rs10995194	BMI premenopausal	<15	4770/4521	0.86 (0.77,0.96)		937/4521	0.84 (0.70,1.00)		3173/4521	0.88 (0.78,0.99)
rs10995194	BMI premenopausal	15-30	4770/4521	0.94 (0.75,1.16)		937/4521	1.26 (0.89,1.79)		3173/4521	0.84 (0.66,1.08)
rs10995194	BMI premenopausal	>= 30	4770/4521	0.77 (0.56,1.06)		937/4521	0.55 (0.29,1.03)		3173/4521	0.80 (0.57,1.14)
rs10995194	BMI premenopausal	interaction	4770/4521	0.97 (0.88,1.07)	0.529831	937/4521	1.01 (0.85,1.21)	0.905436	3173/4521	0.94 (0.84,1.05)	0.288956
rs10995194	BMI postmenopausal	<15	11205/11121	0.88 (0.82,0.93)		1431/11121	0.86 (0.75,0.99)		8456/11121	0.87 (0.82,0.94)
rs10995194	BMI postmenopausal	15-30	11205/11121	0.83 (0.74,0.93)		1431/11121	0.96 (0.77,1.19)		8456/11121	0.80 (0.71,0.91)
rs10995194	BMI postmenopausal	>= 30	11205/11121	0.83 (0.69,1.01)		1431/11121	0.84 (0.56,1.26)		8456/11121	0.84 (0.68,1.03)
rs10995194	BMI postmenopausal	interaction	11205/11121	0.99 (0.93,1.06)	0.815978	1431/11121	1.07 (0.94,1.23)	0.301404	8456/11121	0.98 (0.92,1.05)	0.664932
rs10995194	height	<160 cm	22725/21931	0.80 (0.74,0.87)		3517/21931	0.86 (0.74,1.01)		16410/21931	0.79 (0.72,0.87)
rs10995194	height	160-165 cm	22725/21931	0.88 (0.82,0.94)		3517/21931	0.92 (0.81,1.06)		16410/21931	0.85 (0.79,0.92)
rs10995194	height	165-170 cm	22725/21931	0.89 (0.83,0.96)		3517/21931	0.85 (0.73,0.98)		16410/21931	0.91 (0.84,0.99)
rs10995194	height	>= 170 cm	22725/21931	0.91 (0.84,0.99)		3517/21931	1.01 (0.87,1.18)		16410/21931	0.88 (0.80,0.96)
rs10995194	height	interaction	22725/21931	1.04 (1.01,1.07)	0.0173619	3517/21931	1.04 (0.98,1.10)	0.18312	16410/21931	1.04 (1.00,1.07)	0.0272986
rs10995194	current smoking	No	9060/10298	0.86 (0.81,0.92)		1493/10298	0.90 (0.79,1.01)		6853/10298	0.85 (0.79,0.90)
rs10995194	current smoking	Yes	9060/10298	0.83 (0.72,0.96)		1493/10298	0.86 (0.65,1.13)		6853/10298	0.85 (0.73,1.00)
rs10995194	current smoking	interaction	9060/10298	0.97 (0.82,1.13)	0.661944	1493/10298	0.95 (0.70,1.29)	0.737904	6853/10298	1.01 (0.85,1.20)	0.937773
rs10995194	packyears of smoking	0	7423/8656	0.86 (0.79,0.92)		1309/8656	0.87 (0.74,1.01)		5667/8656	0.85 (0.78,0.92)
rs10995194	packyears of smoking	>0-10	7423/8656	0.83 (0.72,0.96)		1309/8656	0.92 (0.71,1.20)		5667/8656	0.80 (0.68,0.94)
rs10995194	packyears of smoking	10-20	7423/8656	0.95 (0.77,1.17)		1309/8656	0.82 (0.56,1.21)		5667/8656	0.97 (0.77,1.21)
rs10995194	packyears of smoking	>= 20	7423/8656	0.90 (0.74,1.09)		1309/8656	1.21 (0.84,1.73)		5667/8656	0.86 (0.69,1.06)
rs10995194	packyears of smoking	interaction	7423/8656	1.03 (0.97,1.09)	0.393567	1309/8656	1.08 (0.96,1.20)	0.198408	5667/8656	1.02 (0.96,1.09)	0.443689
rs10995194	alcohol consumption	<20 g/day	5442/5894	0.83 (0.77,0.90)		682/5894	0.82 (0.69,0.98)		4215/5894	0.82 (0.75,0.89)
rs10995194	alcohol consumption	>=20 g/day	5442/5894	1.00 (0.78,1.30)		682/5894	1.05 (0.61,1.83)		4215/5894	1.03 (0.78,1.36)
rs10995194	alcohol consumption	interaction	5442/5894	1.03 (0.97,1.10)	0.310639	682/5894	1.00 (0.86,1.16)	0.970664	4215/5894	1.05 (0.98,1.12)	0.184708
rs10995201	age at menarche	=< 11	20058/23080	0.87 (0.80,0.96)		3073/23080	0.92 (0.76,1.11)		14364/23080	0.84 (0.76,0.94)
rs10995201	age at menarche	12-13	20058/23080	0.87 (0.82,0.92)		3073/23080	0.91 (0.81,1.02)		14364/23080	0.86 (0.81,0.92)
rs10995201	age at menarche	>= 14	20058/23080	0.87 (0.82,0.93)		3073/23080	0.85 (0.74,0.96)		14364/23080	0.86 (0.80,0.92)
rs10995201	age at menarche	interaction	20058/23080	0.99 (0.94,1.04)	0.695757	3073/23080	0.99 (0.90,1.09)	0.829518	14364/23080	0.99 (0.94,1.04)	0.656361
rs10995201	ever use of OC	No	14295/17240	0.84 (0.78,0.90)		2237/17240	0.77 (0.65,0.92)		10403/17240	0.82 (0.76,0.89)
rs10995201	ever use of OC	Yes	14295/17240	0.91 (0.86,0.96)		2237/17240	0.95 (0.85,1.05)		10403/17240	0.90 (0.84,0.96)
rs10995201	ever use of OC	interaction	14295/17240	1.08 (0.98,1.18)	0.107892	2237/17240	1.21 (0.98,1.47)	0.0683628	10403/17240	1.09 (0.98,1.20)	0.118004
rs10995201	ever FTP	Never	25281/30829	0.86 (0.79,0.94)		3746/30829	0.86 (0.71,1.04)		17867/30829	0.86 (0.77,0.95)
rs10995201	ever FTP	Ever	25281/30829	0.88 (0.85,0.91)		3746/30829	0.90 (0.84,0.97)		17867/30829	0.87 (0.84,0.91)
rs10995201	ever FTP	interaction	25281/30829	1.02 (0.92,1.12)	0.697635	3746/30829	1.06 (0.86,1.30)	0.602558	17867/30829	1.02 (0.92,1.14)	0.704959
rs10995201	age at first FTP	<20 years	17304/20254	0.82 (0.72,0.93)		2654/20254	0.81 (0.64,1.03)		12380/20254	0.83 (0.72,0.95)
rs10995201	age at first FTP	20-24 years	17304/20254	0.89 (0.84,0.95)		2654/20254	0.92 (0.81,1.05)		12380/20254	0.88 (0.82,0.94)
rs10995201	age at first FTP	25-29 years	17304/20254	0.89 (0.83,0.96)		2654/20254	0.92 (0.79,1.08)		12380/20254	0.88 (0.81,0.95)
rs10995201	age at first FTP	>=30 years	17304/20254	0.86 (0.78,0.95)		2654/20254	1.00 (0.83,1.21)		12380/20254	0.83 (0.74,0.92)
rs10995201	age at first FTP	interaction	17304/20254	0.99 (0.95,1.03)	0.590063	2654/20254	1.05 (0.96,1.14)	0.319515	12380/20254	0.97 (0.92,1.02)	0.179428
rs10995201	number of FTP	1	21585/26420	0.84 (0.77,0.91)		3212/26420	0.81 (0.68,0.95)		15209/26420	0.85 (0.77,0.93)
rs10995201	number of FTP	2	21585/26420	0.86 (0.82,0.91)		3212/26420	0.97 (0.87,1.08)		15209/26420	0.84 (0.79,0.89)
rs10995201	number of FTP	3	21585/26420	0.91 (0.84,0.98)		3212/26420	0.88 (0.75,1.04)		15209/26420	0.89 (0.81,0.96)
rs10995201	number of FTP	>=4	21585/26420	0.97 (0.87,1.08)		3212/26420	0.85 (0.66,1.08)		15209/26420	1.02 (0.91,1.15)
rs10995201	number of FTP	interaction	21585/26420	1.05 (1.01,1.09)	0.0187132	3212/26420	1.01 (0.92,1.10)	0.905037	15209/26420	1.06 (1.01,1.11)	0.0143812
rs10995201	ever breastfed	no	12848/14170	0.89 (0.84,0.94)		2170/14170	0.91 (0.82,1.01)		9371/14170	0.88 (0.83,0.93)
rs10995201	ever breastfed	yes	12848/14170	0.89 (0.79,0.99)		2170/14170	1.03 (0.85,1.24)		9371/14170	0.87 (0.77,0.98)
rs10995201	ever breastfed	interaction	12848/14170	1.01 (0.89,1.14)	0.896478	2170/14170	0.89 (0.71,1.10)	0.280989	9371/14170	1.01 (0.88,1.16)	0.862634
rs10995201	current use of MHT	No	8825/9636	0.85 (0.80,0.91)		1120/9636	0.86 (0.74,1.00)		6792/9636	0.84 (0.78,0.91)
rs10995201	current use of MHT	Yes	8825/9636	0.90 (0.81,1.01)		1120/9636	0.91 (0.70,1.18)		6792/9636	0.89 (0.79,1.01)
rs10995201	current use of MHT	interaction	7201/8066	1.04 (0.90,1.20)	0.57602	930/8354	0.94 (0.62,1.43)	0.785037	5864/8354	0.88 (0.72,1.08)	0.218696
rs10995201	current use of E only MHT	No	7213/8074	0.87 (0.81,0.93)		924/8074	0.89 (0.77,1.04)		5495/8074	0.85 (0.79,0.92)
rs10995201	current use of E only MHT	Yes	7213/8074	0.97 (0.82,1.15)		924/8074	0.86 (0.55,1.34)		5495/8074	0.97 (0.81,1.17)
rs10995201	current use of E only MHT	interaction	7201/8067	1.11 (0.92,1.33)	0.281447	920/8067	0.96 (0.60,1.54)	0.872319	5487/8067	1.13 (0.92,1.38)	0.244139
rs10995201	current use of EP MHT	No	7586/8361	0.88 (0.82,0.94)		931/8361	0.89 (0.77,1.04)		5873/8361	0.87 (0.80,0.93)
rs10995201	current use of EP MHT	Yes	7586/8361	0.79 (0.67,0.94)		931/8361	0.85 (0.58,1.25)		5873/8361	0.77 (0.64,0.93)
rs10995201	current use of EP MHT	interaction	7576/8354	0.89 (0.74,1.07)	0.207249	930/8354	0.94 (0.62,1.43)	0.785037	5864/8354	0.88 (0.72,1.08)	0.218696
rs10995201	BMI premenopausal	<15	4770/4521	0.86 (0.78,0.96)		937/4521	0.84 (0.70,1.00)		3173/4521	0.89 (0.79,1.00)
rs10995201	BMI premenopausal	15-30	4770/4521	0.92 (0.74,1.14)		937/4521	1.30 (0.92,1.84)		3173/4521	0.80 (0.62,1.02)
rs10995201	BMI premenopausal	>= 30	4770/4521	0.71 (0.52,0.98)		937/4521	0.48 (0.25,0.92)		3173/4521	0.75 (0.53,1.07)
rs10995201	BMI premenopausal	interaction	4770/4521	0.94 (0.85,1.04)	0.240555	937/4521	0.98 (0.82,1.17)	0.83379	3173/4521	0.92 (0.82,1.02)	0.116412
rs10995201	BMI postmenopausal	<15	11205/11121	0.88 (0.83,0.94)		1431/11121	0.86 (0.75,0.99)		8456/11121	0.87 (0.82,0.93)
rs10995201	BMI postmenopausal	15-30	11205/11121	0.83 (0.74,0.94)		1431/11121	0.98 (0.79,1.23)		8456/11121	0.79 (0.70,0.90)
rs10995201	BMI postmenopausal	>= 30	11205/11121	0.85 (0.70,1.03)		1431/11121	0.89 (0.59,1.33)		8456/11121	0.85 (0.69,1.05)
rs10995201	BMI postmenopausal	interaction	11205/11121	1.00 (0.94,1.06)	0.910216	1431/11121	1.10 (0.96,1.26)	0.158228	8456/11121	0.98 (0.92,1.05)	0.633667
rs10995201	height	<160 cm	22725/21931	0.80 (0.73,0.86)		3517/21931	0.85 (0.73,0.99)		16410/21931	0.78 (0.71,0.85)
rs10995201	height	160-165 cm	22725/21931	0.88 (0.82,0.95)		3517/21931	0.94 (0.82,1.08)		16410/21931	0.85 (0.79,0.92)
rs10995201	height	165-170 cm	22725/21931	0.90 (0.83,0.97)		3517/21931	0.86 (0.75,1.00)		16410/21931	0.91 (0.84,0.99)
rs10995201	height	>= 170 cm	22725/21931	0.91 (0.84,0.99)		3517/21931	0.99 (0.84,1.15)		16410/21931	0.88 (0.81,0.97)
rs10995201	height	interaction	22725/21931	1.04 (1.01,1.07)	0.0124695	3517/21931	1.03 (0.98,1.09)	0.247379	16410/21931	1.04 (1.01,1.07)	0.0177602
rs10995201	current smoking	No	9060/10298	0.86 (0.81,0.91)		1493/10298	0.89 (0.79,1.01)		6853/10298	0.84 (0.78,0.90)
rs10995201	current smoking	Yes	9060/10298	0.85 (0.74,0.99)		1493/10298	0.92 (0.70,1.22)		6853/10298	0.86 (0.73,1.01)
rs10995201	current smoking	interaction	9060/10298	1.00 (0.85,1.17)	0.969031	1493/10298	1.03 (0.76,1.39)	0.851684	6853/10298	1.02 (0.86,1.22)	0.790681
rs10995201	packyears of smoking	0	7423/8656	0.84 (0.78,0.91)		1309/8656	0.87 (0.74,1.01)		5667/8656	0.83 (0.76,0.91)
rs10995201	packyears of smoking	>0-10	7423/8656	0.82 (0.71,0.95)		1309/8656	0.91 (0.70,1.18)		5667/8656	0.79 (0.67,0.93)
rs10995201	packyears of smoking	10-20	7423/8656	0.94 (0.76,1.15)		1309/8656	0.81 (0.55,1.19)		5667/8656	0.95 (0.76,1.18)
rs10995201	packyears of smoking	>= 20	7423/8656	0.91 (0.75,1.11)		1309/8656	1.28 (0.89,1.84)		5667/8656	0.87 (0.70,1.07)
rs10995201	packyears of smoking	interaction	7423/8656	1.04 (0.98,1.10)	0.243497	1309/8656	1.09 (0.98,1.22)	0.115856	5667/8656	1.03 (0.97,1.10)	0.294648
rs10995201	alcohol consumption	<20 g/day	5442/5894	0.82 (0.76,0.88)		682/5894	0.83 (0.69,0.99)		4215/5894	0.81 (0.74,0.88)
rs10995201	alcohol consumption	>=20 g/day	5442/5894	1.05 (0.81,1.35)		682/5894	1.06 (0.61,1.85)		4215/5894	1.08 (0.82,1.42)
rs10995201	alcohol consumption	interaction	5442/5894	1.04 (0.98,1.11)	0.176915	682/5894	1.00 (0.86,1.16)	0.996418	4215/5894	1.06 (0.99,1.14)	0.0878548
rs1121948	age at menarche	=< 11	20058/23080	1.09 (1.00,1.18)		3073/23080	1.01 (0.86,1.20)		14364/23080	1.10 (1.00,1.21)
rs1121948	age at menarche	12-13	20058/23080	1.10 (1.04,1.15)		3073/23080	1.09 (0.99,1.21)		14364/23080	1.10 (1.04,1.16)
rs1121948	age at menarche	>= 14	20058/23080	1.06 (1.00,1.12)		3073/23080	0.94 (0.84,1.06)		14364/23080	1.07 (1.01,1.14)
rs1121948	age at menarche	interaction	20058/23080	1.00 (0.96,1.04)	0.941933	3073/23080	0.98 (0.90,1.07)	0.622658	14364/23080	0.99 (0.95,1.04)	0.733194
rs1121948	ever use of OC	No	14295/17240	1.12 (1.05,1.20)		2237/17240	1.00 (0.86,1.17)		10403/17240	1.12 (1.04,1.20)
rs1121948	ever use of OC	Yes	14295/17240	1.08 (1.02,1.13)		2237/17240	1.05 (0.96,1.16)		10403/17240	1.09 (1.03,1.16)
rs1121948	ever use of OC	interaction	14295/17240	0.95 (0.87,1.03)	0.216284	2237/17240	1.04 (0.87,1.24)	0.695544	10403/17240	0.96 (0.87,1.05)	0.367285
rs1121948	ever FTP	Never	25281/30829	1.01 (0.93,1.09)		3746/30829	1.04 (0.88,1.23)		17867/30829	0.99 (0.90,1.08)
rs1121948	ever FTP	Ever	25281/30829	1.08 (1.04,1.11)		3746/30829	1.01 (0.95,1.08)		17867/30829	1.08 (1.04,1.12)
rs1121948	ever FTP	interaction	25281/30829	1.07 (0.98,1.17)	0.130065	3746/30829	0.98 (0.81,1.17)	0.785738	17867/30829	1.10 (1.00,1.22)	0.0505278
rs1121948	age at first FTP	<20 years	17304/20254	0.94 (0.84,1.05)		2654/20254	0.89 (0.72,1.09)		12380/20254	0.98 (0.87,1.11)
rs1121948	age at first FTP	20-24 years	17304/20254	1.14 (1.07,1.20)		2654/20254	1.13 (1.01,1.27)		12380/20254	1.13 (1.06,1.21)
rs1121948	age at first FTP	25-29 years	17304/20254	1.09 (1.02,1.16)		2654/20254	0.95 (0.83,1.10)		12380/20254	1.10 (1.02,1.18)
rs1121948	age at first FTP	>=30 years	17304/20254	1.10 (1.00,1.20)		2654/20254	1.02 (0.85,1.22)		12380/20254	1.12 (1.01,1.23)
rs1121948	age at first FTP	interaction	17304/20254	1.01 (0.97,1.05)	0.77711	2654/20254	0.98 (0.90,1.06)	0.566527	12380/20254	1.01 (0.96,1.05)	0.767995
rs1121948	number of FTP	1	21585/26420	1.01 (0.93,1.09)		3212/26420	0.98 (0.84,1.13)		15209/26420	1.02 (0.94,1.11)
rs1121948	number of FTP	2	21585/26420	1.06 (1.01,1.11)		3212/26420	0.97 (0.88,1.08)		15209/26420	1.06 (1.00,1.12)
rs1121948	number of FTP	3	21585/26420	1.08 (1.01,1.16)		3212/26420	1.10 (0.95,1.27)		15209/26420	1.08 (1.00,1.16)
rs1121948	number of FTP	>=4	21585/26420	1.24 (1.13,1.36)		3212/26420	1.06 (0.86,1.30)		15209/26420	1.28 (1.15,1.42)
rs1121948	number of FTP	interaction	21585/26420	1.06 (1.02,1.10)	0.00147526	3212/26420	1.05 (0.97,1.13)	0.248739	15209/26420	1.06 (1.02,1.11)	0.00232148
rs1121948	ever breastfed	no	12848/14170	1.08 (1.03,1.13)		2170/14170	1.00 (0.91,1.09)		9371/14170	1.10 (1.04,1.16)
rs1121948	ever breastfed	yes	12848/14170	1.09 (0.99,1.20)		2170/14170	0.93 (0.78,1.11)		9371/14170	1.10 (0.99,1.22)
rs1121948	ever breastfed	interaction	12848/14170	1.00 (0.90,1.12)	0.99547	2170/14170	1.08 (0.88,1.33)	0.455382	9371/14170	1.01 (0.89,1.13)	0.904277
rs1121948	current use of MHT	No	8825/9636	1.08 (1.01,1.15)		1120/9636	0.98 (0.86,1.12)		6792/9636	1.09 (1.02,1.17)
rs1121948	current use of MHT	Yes	8825/9636	1.02 (0.92,1.12)		1120/9636	0.91 (0.72,1.15)		6792/9636	1.04 (0.94,1.16)
rs1121948	current use of MHT	interaction	7201/8066	0.96 (0.84,1.09)	0.496773	930/8354	0.73 (0.49,1.09)	0.115449	5864/8354	1.09 (0.91,1.30)	0.335792
rs1121948	current use of E only MHT	No	7213/8074	1.09 (1.02,1.16)		924/8074	0.99 (0.87,1.13)		5495/8074	1.10 (1.03,1.17)
rs1121948	current use of E only MHT	Yes	7213/8074	0.99 (0.84,1.15)		924/8074	1.09 (0.75,1.58)		5495/8074	1.01 (0.85,1.20)
rs1121948	current use of E only MHT	interaction	7201/8067	0.91 (0.77,1.08)	0.280663	920/8067	1.08 (0.72,1.61)	0.706909	5487/8067	0.92 (0.76,1.10)	0.363294
rs1121948	current use of EP MHT	No	7586/8361	1.08 (1.01,1.15)		931/8361	1.04 (0.91,1.19)		5873/8361	1.09 (1.02,1.16)
rs1121948	current use of EP MHT	Yes	7586/8361	1.12 (0.96,1.31)		931/8361	0.77 (0.53,1.11)		5873/8361	1.18 (1.00,1.39)
rs1121948	current use of EP MHT	interaction	7576/8354	1.05 (0.89,1.24)	0.592574	930/8354	0.73 (0.49,1.09)	0.115449	5864/8354	1.09 (0.91,1.30)	0.335792
rs1121948	BMI premenopausal	<15	4770/4521	1.08 (0.98,1.19)		937/4521	1.02 (0.87,1.19)		3173/4521	1.09 (0.98,1.21)
rs1121948	BMI premenopausal	15-30	4770/4521	1.14 (0.94,1.38)		937/4521	1.03 (0.75,1.43)		3173/4521	1.18 (0.96,1.45)
rs1121948	BMI premenopausal	>= 30	4770/4521	1.56 (1.19,2.06)		937/4521	1.60 (1.00,2.55)		3173/4521	1.46 (1.08,1.97)
rs1121948	BMI premenopausal	interaction	4770/4521	1.11 (1.01,1.21)	0.0262953	937/4521	1.14 (0.98,1.33)	0.0945855	3173/4521	1.10 (1.00,1.21)	0.0480001
rs1121948	BMI postmenopausal	<15	11205/11121	1.03 (0.97,1.09)		1431/11121	1.02 (0.90,1.15)		8456/11121	1.04 (0.97,1.10)
rs1121948	BMI postmenopausal	15-30	11205/11121	1.07 (0.96,1.19)		1431/11121	1.02 (0.83,1.26)		8456/11121	1.10 (0.98,1.23)
rs1121948	BMI postmenopausal	>= 30	11205/11121	1.18 (0.99,1.40)		1431/11121	1.12 (0.79,1.59)		8456/11121	1.17 (0.98,1.41)
rs1121948	BMI postmenopausal	interaction	11205/11121	1.06 (1.00,1.12)	0.0552641	1431/11121	1.04 (0.92,1.17)	0.558613	8456/11121	1.06 (0.99,1.12)	0.0721292
rs1121948	height	<160 cm	22725/21931	1.08 (1.01,1.17)		3517/21931	1.01 (0.88,1.16)		16410/21931	1.08 (0.99,1.17)
rs1121948	height	160-165 cm	22725/21931	1.08 (1.01,1.15)		3517/21931	0.89 (0.78,1.00)		16410/21931	1.10 (1.03,1.18)
rs1121948	height	165-170 cm	22725/21931	1.08 (1.01,1.15)		3517/21931	1.02 (0.90,1.16)		16410/21931	1.08 (1.01,1.16)
rs1121948	height	>= 170 cm	22725/21931	1.02 (0.95,1.10)		3517/21931	1.14 (0.99,1.31)		16410/21931	1.02 (0.94,1.11)
rs1121948	height	interaction	22725/21931	0.98 (0.96,1.01)	0.24112	3517/21931	1.03 (0.98,1.09)	0.225437	16410/21931	0.99 (0.96,1.02)	0.398639
rs1121948	current smoking	No	9060/10298	1.12 (1.06,1.19)		1493/10298	1.04 (0.93,1.16)		6853/10298	1.14 (1.08,1.22)
rs1121948	current smoking	Yes	9060/10298	0.96 (0.84,1.09)		1493/10298	0.86 (0.67,1.10)		6853/10298	1.00 (0.87,1.15)
rs1121948	current smoking	interaction	9060/10298	0.85 (0.74,0.98)	0.0275381	1493/10298	0.82 (0.63,1.07)	0.146484	6853/10298	0.88 (0.75,1.02)	0.0885212
rs1121948	packyears of smoking	0	7423/8656	1.10 (1.03,1.18)		1309/8656	1.06 (0.92,1.21)		5667/8656	1.11 (1.03,1.20)
rs1121948	packyears of smoking	>0-10	7423/8656	1.09 (0.96,1.25)		1309/8656	0.82 (0.63,1.07)		5667/8656	1.18 (1.03,1.36)
rs1121948	packyears of smoking	10-20	7423/8656	1.11 (0.92,1.34)		1309/8656	1.10 (0.78,1.56)		5667/8656	1.12 (0.92,1.38)
rs1121948	packyears of smoking	>= 20	7423/8656	1.11 (0.93,1.31)		1309/8656	1.16 (0.85,1.59)		5667/8656	1.11 (0.92,1.33)
rs1121948	packyears of smoking	interaction	7423/8656	1.00 (0.96,1.05)	0.888303	1309/8656	1.04 (0.94,1.14)	0.444612	5667/8656	1.00 (0.95,1.05)	0.985334
rs1121948	alcohol consumption	<20 g/day	5442/5894	1.08 (1.01,1.16)		682/5894	0.97 (0.83,1.13)		4215/5894	1.10 (1.02,1.19)
rs1121948	alcohol consumption	>=20 g/day	5442/5894	0.84 (0.67,1.05)		682/5894	0.92 (0.57,1.49)		4215/5894	0.80 (0.63,1.03)
rs1121948	alcohol consumption	interaction	5442/5894	0.95 (0.90,1.01)	0.103203	682/5894	0.90 (0.78,1.04)	0.131686	4215/5894	0.96 (0.90,1.02)	0.156553
rs11249433	age at menarche	=< 11	21167/23426	1.14 (1.07,1.22)		3275/23426	1.12 (0.99,1.28)		15234/23426	1.16 (1.08,1.25)
rs11249433	age at menarche	12-13	21167/23426	1.11 (1.07,1.16)		3275/23426	0.97 (0.89,1.05)		15234/23426	1.14 (1.10,1.20)
rs11249433	age at menarche	>= 14	21167/23426	1.08 (1.03,1.13)		3275/23426	0.98 (0.90,1.07)		15234/23426	1.08 (1.03,1.14)
rs11249433	age at menarche	interaction	21167/23426	0.98 (0.94,1.01)	0.165722	3275/23426	0.93 (0.87,1.00)	0.0434782	15234/23426	0.97 (0.94,1.01)	0.153166
rs11249433	ever use of OC	No	15414/18460	1.08 (1.03,1.14)		2440/18460	0.94 (0.84,1.05)		11280/18460	1.11 (1.05,1.17)
rs11249433	ever use of OC	Yes	15414/18460	1.09 (1.05,1.13)		2440/18460	1.02 (0.95,1.10)		11280/18460	1.11 (1.06,1.16)
rs11249433	ever use of OC	interaction	15414/18460	1.01 (0.94,1.07)	0.845425	2440/18460	1.09 (0.95,1.24)	0.214168	11280/18460	1.00 (0.93,1.07)	0.935187
rs11249433	ever FTP	Never	26402/31175	1.04 (0.97,1.11)		3950/31175	0.94 (0.83,1.08)		18745/31175	1.03 (0.96,1.11)
rs11249433	ever FTP	Ever	26402/31175	1.13 (1.10,1.16)		3950/31175	1.02 (0.96,1.07)		18745/31175	1.15 (1.11,1.18)
rs11249433	ever FTP	interaction	26402/31175	1.09 (1.01,1.16)	0.0208826	3950/31175	1.08 (0.93,1.24)	0.303495	18745/31175	1.11 (1.03,1.20)	0.00981282
rs11249433	age at first FTP	<20 years	18226/20511	1.16 (1.06,1.27)		2820/20511	1.04 (0.88,1.22)		13102/20511	1.20 (1.08,1.32)
rs11249433	age at first FTP	20-24 years	18226/20511	1.13 (1.08,1.19)		2820/20511	1.03 (0.94,1.13)		13102/20511	1.16 (1.11,1.22)
rs11249433	age at first FTP	25-29 years	18226/20511	1.10 (1.04,1.15)		2820/20511	1.01 (0.91,1.13)		13102/20511	1.10 (1.04,1.17)
rs11249433	age at first FTP	>=30 years	18226/20511	1.11 (1.03,1.19)		2820/20511	1.01 (0.88,1.17)		13102/20511	1.11 (1.03,1.20)
rs11249433	age at first FTP	interaction	18226/20511	0.98 (0.95,1.01)	0.28704	2820/20511	1.01 (0.94,1.07)	0.862951	13102/20511	0.97 (0.94,1.01)	0.112326
rs11249433	number of FTP	1	22532/26676	1.10 (1.03,1.16)		3384/26676	1.03 (0.92,1.16)		15948/26676	1.11 (1.04,1.18)
rs11249433	number of FTP	2	22532/26676	1.14 (1.10,1.18)		3384/26676	1.00 (0.93,1.08)		15948/26676	1.16 (1.11,1.21)
rs11249433	number of FTP	3	22532/26676	1.12 (1.07,1.19)		3384/26676	1.05 (0.94,1.17)		15948/26676	1.13 (1.07,1.20)
rs11249433	number of FTP	>=4	22532/26676	1.12 (1.04,1.21)		3384/26676	0.97 (0.83,1.14)		15948/26676	1.19 (1.09,1.29)
rs11249433	number of FTP	interaction	22532/26676	1.01 (0.98,1.03)	0.710164	3384/26676	0.99 (0.94,1.06)	0.837425	15948/26676	1.02 (0.98,1.05)	0.361486
rs11249433	ever breastfed	no	13785/14423	1.10 (1.05,1.14)		2340/14423	1.04 (0.97,1.12)		10104/14423	1.10 (1.06,1.15)
rs11249433	ever breastfed	yes	13785/14423	1.16 (1.07,1.25)		2340/14423	0.99 (0.87,1.13)		10104/14423	1.20 (1.10,1.30)
rs11249433	ever breastfed	interaction	13785/14423	0.95 (0.87,1.04)	0.25325	2340/14423	1.06 (0.91,1.23)	0.46247	10104/14423	0.93 (0.84,1.02)	0.108346
rs11249433	current use of MHT	No	8823/9633	1.09 (1.03,1.14)		1119/9633	1.00 (0.90,1.11)		6791/9633	1.10 (1.04,1.16)
rs11249433	current use of MHT	Yes	8823/9633	1.10 (1.01,1.19)		1119/9633	0.93 (0.78,1.12)		6791/9633	1.13 (1.04,1.23)
rs11249433	current use of MHT	interaction	7200/8064	1.02 (0.92,1.13)	0.678314	930/8353	0.96 (0.71,1.29)	0.780044	5863/8353	1.02 (0.88,1.17)	0.834461
rs11249433	current use of E only MHT	No	7212/8072	1.07 (1.02,1.12)		924/8072	1.01 (0.91,1.13)		5494/8072	1.08 (1.03,1.14)
rs11249433	current use of E only MHT	Yes	7212/8072	1.14 (1.00,1.29)		924/8072	0.87 (0.64,1.18)		5494/8072	1.19 (1.04,1.37)
rs11249433	current use of E only MHT	interaction	7200/8065	1.06 (0.93,1.22)	0.369556	920/8065	0.86 (0.62,1.18)	0.343306	5486/8065	1.11 (0.95,1.28)	0.177438
rs11249433	current use of EP MHT	No	7585/8360	1.10 (1.04,1.15)		931/8360	1.00 (0.90,1.12)		5872/8360	1.11 (1.06,1.17)
rs11249433	current use of EP MHT	Yes	7585/8360	1.09 (0.97,1.23)		931/8360	0.96 (0.73,1.27)		5872/8360	1.13 (0.99,1.29)
rs11249433	current use of EP MHT	interaction	7575/8353	1.00 (0.87,1.14)	0.947843	930/8353	0.96 (0.71,1.29)	0.780044	5863/8353	1.02 (0.88,1.17)	0.834461
rs11249433	BMI premenopausal	<15	5210/5460	1.14 (1.06,1.23)		1026/5460	1.08 (0.96,1.22)		3514/5460	1.16 (1.08,1.26)
rs11249433	BMI premenopausal	15-30	5210/5460	0.98 (0.86,1.12)		1026/5460	1.04 (0.83,1.32)		3514/5460	0.97 (0.84,1.12)
rs11249433	BMI premenopausal	>= 30	5210/5460	1.16 (0.95,1.41)		1026/5460	1.00 (0.70,1.43)		3514/5460	1.25 (1.00,1.56)
rs11249433	BMI premenopausal	interaction	5210/5460	0.99 (0.93,1.05)	0.718093	1026/5460	0.99 (0.88,1.11)	0.845427	3514/5460	1.00 (0.94,1.08)	0.916653
rs11249433	BMI postmenopausal	<15	11815/11391	1.13 (1.08,1.18)		1531/11391	0.95 (0.87,1.05)		8941/11391	1.15 (1.09,1.20)
rs11249433	BMI postmenopausal	15-30	11815/11391	1.11 (1.02,1.20)		1531/11391	1.14 (0.97,1.33)		8941/11391	1.11 (1.02,1.21)
rs11249433	BMI postmenopausal	>= 30	11815/11391	0.99 (0.87,1.13)		1531/11391	0.76 (0.59,0.99)		8941/11391	1.05 (0.91,1.20)
rs11249433	BMI postmenopausal	interaction	11815/11391	0.96 (0.92,1.01)	0.0925391	1531/11391	1.01 (0.92,1.10)	0.85339	8941/11391	0.97 (0.92,1.01)	0.142446
rs11249433	height	<160 cm	23807/23142	1.09 (1.03,1.16)		3712/23142	0.96 (0.87,1.07)		17260/23142	1.14 (1.07,1.21)
rs11249433	height	160-165 cm	23807/23142	1.08 (1.03,1.14)		3712/23142	0.91 (0.83,1.01)		17260/23142	1.10 (1.05,1.17)
rs11249433	height	165-170 cm	23807/23142	1.15 (1.09,1.21)		3712/23142	1.09 (0.99,1.21)		17260/23142	1.15 (1.09,1.22)
rs11249433	height	>= 170 cm	23807/23142	1.11 (1.05,1.18)		3712/23142	1.06 (0.94,1.18)		17260/23142	1.12 (1.05,1.20)
rs11249433	height	interaction	23807/23142	1.01 (0.99,1.03)	0.219707	3712/23142	1.04 (1.00,1.08)	0.0323235	17260/23142	1.00 (0.98,1.03)	0.721174
rs11249433	current smoking	No	10183/11520	1.08 (1.04,1.13)		1698/11520	0.94 (0.87,1.02)		7732/11520	1.11 (1.06,1.17)
rs11249433	current smoking	Yes	10183/11520	1.12 (1.01,1.24)		1698/11520	0.97 (0.81,1.17)		7732/11520	1.19 (1.07,1.33)
rs11249433	current smoking	interaction	10183/11520	1.04 (0.93,1.15)	0.523037	1698/11520	1.03 (0.84,1.26)	0.80477	7732/11520	1.07 (0.95,1.21)	0.248597
rs11249433	packyears of smoking	0	8529/9573	1.08 (1.02,1.14)		1508/9573	0.91 (0.82,1.00)		6537/9573	1.12 (1.06,1.19)
rs11249433	packyears of smoking	>0-10	8529/9573	1.11 (1.00,1.23)		1508/9573	1.07 (0.88,1.30)		6537/9573	1.12 (0.99,1.25)
rs11249433	packyears of smoking	10-20	8529/9573	1.02 (0.88,1.19)		1508/9573	0.90 (0.69,1.18)		6537/9573	1.08 (0.92,1.27)
rs11249433	packyears of smoking	>= 20	8529/9573	1.04 (0.91,1.19)		1508/9573	0.93 (0.73,1.19)		6537/9573	1.06 (0.92,1.23)
rs11249433	packyears of smoking	interaction	8529/9573	0.98 (0.94,1.02)	0.321335	1508/9573	0.98 (0.91,1.06)	0.635357	6537/9573	0.99 (0.94,1.03)	0.483118
rs11249433	alcohol consumption	<20 g/day	5441/5891	1.11 (1.05,1.17)		681/5891	0.93 (0.82,1.06)		4215/5891	1.15 (1.08,1.22)
rs11249433	alcohol consumption	>=20 g/day	5441/5891	1.11 (0.93,1.33)		681/5891	0.99 (0.66,1.48)		4215/5891	1.11 (0.91,1.34)
rs11249433	alcohol consumption	interaction	5441/5891	1.01 (0.97,1.05)	0.660683	681/5891	1.00 (0.91,1.09)	0.924053	4215/5891	1.01 (0.96,1.06)	0.730005
rs113317823	age at menarche	=< 11	20058/23080	1.13 (1.00,1.29)		3073/23080	1.02 (0.79,1.33)		14364/23080	1.16 (1.00,1.34)
rs113317823	age at menarche	12-13	20058/23080	1.21 (1.12,1.31)		3073/23080	1.13 (0.98,1.32)		14364/23080	1.20 (1.11,1.31)
rs113317823	age at menarche	>= 14	20058/23080	1.18 (1.08,1.28)		3073/23080	1.18 (1.00,1.39)		14364/23080	1.19 (1.08,1.30)
rs113317823	age at menarche	interaction	20058/23080	1.03 (0.96,1.10)	0.417764	3073/23080	1.06 (0.93,1.21)	0.380628	14364/23080	1.03 (0.96,1.10)	0.45278
rs113317823	ever use of OC	No	14295/17240	1.24 (1.11,1.37)		2237/17240	1.15 (0.91,1.45)		10403/17240	1.24 (1.11,1.39)
rs113317823	ever use of OC	Yes	14295/17240	1.17 (1.08,1.26)		2237/17240	1.00 (0.86,1.17)		10403/17240	1.17 (1.08,1.28)
rs113317823	ever use of OC	interaction	14295/17240	0.96 (0.84,1.09)	0.501128	2237/17240	0.88 (0.67,1.16)	0.362755	10403/17240	0.96 (0.83,1.10)	0.544183
rs113317823	ever FTP	Never	25281/30829	1.06 (0.94,1.21)		3746/30829	1.21 (0.94,1.56)		17867/30829	1.05 (0.92,1.21)
rs113317823	ever FTP	Ever	25281/30829	1.19 (1.13,1.25)		3746/30829	1.13 (1.02,1.25)		17867/30829	1.20 (1.13,1.27)
rs113317823	ever FTP	interaction	25281/30829	1.12 (0.98,1.28)	0.109947	3746/30829	0.93 (0.71,1.22)	0.605817	17867/30829	1.13 (0.97,1.31)	0.112699
rs113317823	age at first FTP	<20 years	17304/20254	1.47 (1.24,1.74)		2654/20254	1.11 (0.81,1.52)		12380/20254	1.57 (1.30,1.88)
rs113317823	age at first FTP	20-24 years	17304/20254	1.12 (1.03,1.22)		2654/20254	1.07 (0.90,1.27)		12380/20254	1.12 (1.01,1.23)
rs113317823	age at first FTP	25-29 years	17304/20254	1.15 (1.04,1.26)		2654/20254	1.07 (0.87,1.31)		12380/20254	1.16 (1.04,1.29)
rs113317823	age at first FTP	>=30 years	17304/20254	1.36 (1.19,1.57)		2654/20254	1.47 (1.14,1.89)		12380/20254	1.32 (1.14,1.54)
rs113317823	age at first FTP	interaction	17304/20254	1.02 (0.96,1.08)	0.538453	2654/20254	1.14 (1.02,1.28)	0.0256337	12380/20254	0.99 (0.93,1.06)	0.84416
rs113317823	number of FTP	1	21585/26420	1.20 (1.07,1.35)		3212/26420	1.25 (1.01,1.55)		15209/26420	1.21 (1.06,1.37)
rs113317823	number of FTP	2	21585/26420	1.23 (1.15,1.33)		3212/26420	1.17 (1.02,1.36)		15209/26420	1.25 (1.15,1.35)
rs113317823	number of FTP	3	21585/26420	1.12 (1.01,1.25)		3212/26420	1.00 (0.81,1.25)		15209/26420	1.12 (1.00,1.26)
rs113317823	number of FTP	>=4	21585/26420	1.14 (0.99,1.31)		3212/26420	0.94 (0.68,1.29)		15209/26420	1.15 (0.98,1.35)
rs113317823	number of FTP	interaction	21585/26420	0.97 (0.92,1.02)	0.26084	3212/26420	0.90 (0.80,1.01)	0.0621757	15209/26420	0.97 (0.91,1.03)	0.304099
rs113317823	ever breastfed	no	12848/14170	1.25 (1.16,1.35)		2170/14170	1.10 (0.96,1.27)		9371/14170	1.28 (1.18,1.39)
rs113317823	ever breastfed	yes	12848/14170	1.20 (1.04,1.39)		2170/14170	1.39 (1.09,1.78)		9371/14170	1.17 (0.99,1.37)
rs113317823	ever breastfed	interaction	12848/14170	1.04 (0.88,1.23)	0.626735	2170/14170	0.79 (0.59,1.05)	0.106086	9371/14170	1.09 (0.91,1.31)	0.34823
rs113317823	current use of MHT	No	8825/9636	1.17 (1.07,1.29)		1120/9636	0.99 (0.80,1.21)		6792/9636	1.19 (1.08,1.33)
rs113317823	current use of MHT	Yes	8825/9636	1.28 (1.09,1.50)		1120/9636	1.44 (1.02,2.03)		6792/9636	1.26 (1.06,1.49)
rs113317823	current use of MHT	interaction	7201/8066	1.09 (0.89,1.34)	0.395131	930/8354	1.46 (0.85,2.52)	0.180819	5864/8354	1.03 (0.78,1.36)	0.808798
rs113317823	current use of E only MHT	No	7213/8074	1.21 (1.10,1.33)		924/8074	1.07 (0.87,1.31)		5495/8074	1.23 (1.11,1.36)
rs113317823	current use of E only MHT	Yes	7213/8074	1.44 (1.12,1.86)		924/8074	1.77 (0.98,3.18)		5495/8074	1.36 (1.03,1.80)
rs113317823	current use of E only MHT	interaction	7201/8067	1.16 (0.88,1.52)	0.295507	920/8067	1.65 (0.88,3.09)	0.128409	5487/8067	1.09 (0.80,1.47)	0.58845
rs113317823	current use of EP MHT	No	7586/8361	1.19 (1.08,1.31)		931/8361	1.02 (0.82,1.26)		5873/8361	1.21 (1.09,1.34)
rs113317823	current use of EP MHT	Yes	7586/8361	1.30 (1.02,1.65)		931/8361	1.54 (0.93,2.54)		5873/8361	1.28 (0.99,1.65)
rs113317823	current use of EP MHT	interaction	7576/8354	1.06 (0.82,1.37)	0.66528	930/8354	1.46 (0.85,2.52)	0.180819	5864/8354	1.03 (0.78,1.36)	0.808798
rs113317823	BMI premenopausal	<15	4770/4521	1.30 (1.13,1.50)		937/4521	1.35 (1.08,1.68)		3173/4521	1.31 (1.13,1.53)
rs113317823	BMI premenopausal	15-30	4770/4521	0.87 (0.65,1.17)		937/4521	0.69 (0.40,1.19)		3173/4521	0.90 (0.66,1.23)
rs113317823	BMI premenopausal	>= 30	4770/4521	1.20 (0.78,1.84)		937/4521	0.81 (0.35,1.88)		3173/4521	1.30 (0.82,2.06)
rs113317823	BMI premenopausal	interaction	4770/4521	0.92 (0.80,1.05)	0.211917	937/4521	0.72 (0.55,0.94)	0.013415	3173/4521	0.94 (0.81,1.09)	0.417428
rs113317823	BMI postmenopausal	<15	11205/11121	1.21 (1.11,1.32)		1431/11121	1.14 (0.95,1.38)		8456/11121	1.22 (1.11,1.34)
rs113317823	BMI postmenopausal	15-30	11205/11121	1.30 (1.11,1.52)		1431/11121	1.26 (0.94,1.69)		8456/11121	1.30 (1.10,1.54)
rs113317823	BMI postmenopausal	>= 30	11205/11121	0.94 (0.71,1.23)		1431/11121	0.63 (0.33,1.19)		8456/11121	0.98 (0.73,1.32)
rs113317823	BMI postmenopausal	interaction	11205/11121	0.99 (0.91,1.08)	0.854752	1431/11121	0.92 (0.76,1.11)	0.38101	8456/11121	1.00 (0.91,1.10)	0.962448
rs113317823	height	<160 cm	22725/21931	1.18 (1.06,1.32)		3517/21931	1.13 (0.92,1.38)		16410/21931	1.21 (1.07,1.37)
rs113317823	height	160-165 cm	22725/21931	1.16 (1.05,1.28)		3517/21931	0.99 (0.82,1.20)		16410/21931	1.18 (1.06,1.30)
rs113317823	height	165-170 cm	22725/21931	1.28 (1.16,1.42)		3517/21931	1.29 (1.07,1.56)		16410/21931	1.27 (1.13,1.42)
rs113317823	height	>= 170 cm	22725/21931	1.17 (1.05,1.32)		3517/21931	1.14 (0.92,1.41)		16410/21931	1.15 (1.02,1.31)
rs113317823	height	interaction	22725/21931	1.01 (0.97,1.06)	0.512991	3517/21931	1.01 (0.94,1.09)	0.794756	16410/21931	1.01 (0.96,1.05)	0.709541
rs113317823	current smoking	No	9060/10298	1.18 (1.08,1.29)		1493/10298	1.09 (0.92,1.29)		6853/10298	1.18 (1.07,1.29)
rs113317823	current smoking	Yes	9060/10298	1.15 (0.93,1.42)		1493/10298	0.85 (0.56,1.28)		6853/10298	1.23 (0.98,1.54)
rs113317823	current smoking	interaction	9060/10298	0.97 (0.77,1.22)	0.803076	1493/10298	0.78 (0.50,1.21)	0.262216	6853/10298	1.04 (0.81,1.33)	0.757854
rs113317823	packyears of smoking	0	7423/8656	1.16 (1.04,1.29)		1309/8656	1.01 (0.81,1.26)		5667/8656	1.16 (1.03,1.30)
rs113317823	packyears of smoking	>0-10	7423/8656	1.30 (1.05,1.59)		1309/8656	1.12 (0.77,1.64)		5667/8656	1.32 (1.06,1.65)
rs113317823	packyears of smoking	10-20	7423/8656	1.20 (0.90,1.61)		1309/8656	1.70 (1.06,2.73)		5667/8656	1.12 (0.81,1.55)
rs113317823	packyears of smoking	>= 20	7423/8656	1.22 (0.92,1.60)		1309/8656	0.97 (0.57,1.65)		5667/8656	1.26 (0.94,1.69)
rs113317823	packyears of smoking	interaction	7423/8656	1.00 (0.92,1.08)	0.948017	1309/8656	1.00 (0.85,1.17)	0.976908	5667/8656	1.00 (0.92,1.09)	0.990252
rs113317823	alcohol consumption	<20 g/day	5442/5894	1.26 (1.13,1.41)		682/5894	1.32 (1.05,1.65)		4215/5894	1.26 (1.12,1.42)
rs113317823	alcohol consumption	>=20 g/day	5442/5894	0.96 (0.69,1.36)		682/5894	1.14 (0.54,2.38)		4215/5894	0.99 (0.68,1.42)
rs113317823	alcohol consumption	interaction	5442/5894	0.94 (0.86,1.03)	0.19654	682/5894	0.88 (0.71,1.10)	0.237732	4215/5894	0.96 (0.87,1.05)	0.346372
rs11627032	age at menarche	=< 11	20058/23080	0.97 (0.89,1.05)		3073/23080	0.86 (0.72,1.01)		14364/23080	1.01 (0.92,1.10)
rs11627032	age at menarche	12-13	20058/23080	0.95 (0.91,1.00)		3073/23080	0.96 (0.87,1.06)		14364/23080	0.95 (0.90,1.00)
rs11627032	age at menarche	>= 14	20058/23080	0.89 (0.85,0.94)		3073/23080	0.89 (0.79,0.99)		14364/23080	0.89 (0.84,0.95)
rs11627032	age at menarche	interaction	20058/23080	0.95 (0.91,0.99)	0.0275451	3073/23080	1.00 (0.92,1.09)	0.951607	14364/23080	0.94 (0.90,0.99)	0.0109373
rs11627032	ever use of OC	No	14295/17240	0.93 (0.87,0.99)		2237/17240	0.98 (0.85,1.14)		10403/17240	0.91 (0.84,0.97)
rs11627032	ever use of OC	Yes	14295/17240	0.93 (0.89,0.98)		2237/17240	0.90 (0.82,1.00)		10403/17240	0.95 (0.90,1.01)
rs11627032	ever use of OC	interaction	14295/17240	1.00 (0.92,1.08)	0.914467	2237/17240	0.92 (0.77,1.09)	0.322958	10403/17240	1.04 (0.95,1.14)	0.372408
rs11627032	ever FTP	Never	25281/30829	0.91 (0.84,0.99)		3746/30829	0.93 (0.79,1.10)		17867/30829	0.91 (0.84,1.00)
rs11627032	ever FTP	Ever	25281/30829	0.95 (0.92,0.98)		3746/30829	0.92 (0.86,0.98)		17867/30829	0.95 (0.92,0.99)
rs11627032	ever FTP	interaction	25281/30829	1.04 (0.95,1.13)	0.376741	3746/30829	0.99 (0.83,1.18)	0.889526	17867/30829	1.04 (0.95,1.15)	0.382365
rs11627032	age at first FTP	<20 years	17304/20254	0.93 (0.83,1.03)		2654/20254	0.93 (0.76,1.13)		12380/20254	0.93 (0.82,1.05)
rs11627032	age at first FTP	20-24 years	17304/20254	0.90 (0.85,0.96)		2654/20254	0.93 (0.82,1.04)		12380/20254	0.90 (0.85,0.96)
rs11627032	age at first FTP	25-29 years	17304/20254	0.95 (0.90,1.02)		2654/20254	0.91 (0.79,1.04)		12380/20254	0.96 (0.89,1.03)
rs11627032	age at first FTP	>=30 years	17304/20254	0.96 (0.88,1.05)		2654/20254	0.90 (0.75,1.07)		12380/20254	0.99 (0.90,1.09)
rs11627032	age at first FTP	interaction	17304/20254	1.02 (0.99,1.06)	0.232771	2654/20254	0.97 (0.90,1.05)	0.47828	12380/20254	1.04 (1.00,1.08)	0.0731189
rs11627032	number of FTP	1	21585/26420	1.02 (0.95,1.10)		3212/26420	1.06 (0.92,1.22)		15209/26420	1.02 (0.94,1.11)
rs11627032	number of FTP	2	21585/26420	0.95 (0.90,0.99)		3212/26420	0.89 (0.81,0.98)		15209/26420	0.95 (0.90,1.01)
rs11627032	number of FTP	3	21585/26420	0.85 (0.80,0.91)		3212/26420	0.84 (0.73,0.97)		15209/26420	0.85 (0.79,0.91)
rs11627032	number of FTP	>=4	21585/26420	1.02 (0.93,1.12)		3212/26420	0.95 (0.78,1.16)		15209/26420	1.03 (0.93,1.15)
rs11627032	number of FTP	interaction	21585/26420	0.97 (0.94,1.01)	0.142316	3212/26420	0.95 (0.88,1.02)	0.149452	15209/26420	0.98 (0.94,1.02)	0.229779
rs11627032	ever breastfed	no	12848/14170	0.94 (0.90,0.99)		2170/14170	0.93 (0.85,1.02)		9371/14170	0.94 (0.89,0.99)
rs11627032	ever breastfed	yes	12848/14170	0.89 (0.81,0.98)		2170/14170	0.78 (0.66,0.93)		9371/14170	0.91 (0.82,1.01)
rs11627032	ever breastfed	interaction	12848/14170	1.06 (0.95,1.17)	0.318788	2170/14170	1.18 (0.97,1.44)	0.101044	9371/14170	1.03 (0.92,1.16)	0.608869
rs11627032	current use of MHT	No	8825/9636	0.91 (0.86,0.97)		1120/9636	0.88 (0.77,1.00)		6792/9636	0.92 (0.86,0.98)
rs11627032	current use of MHT	Yes	8825/9636	0.99 (0.90,1.09)		1120/9636	1.04 (0.83,1.29)		6792/9636	0.96 (0.86,1.07)
rs11627032	current use of MHT	interaction	7201/8066	1.04 (0.92,1.18)	0.532899	930/8354	1.35 (0.95,1.92)	0.0998984	5864/8354	1.14 (0.96,1.36)	0.129687
rs11627032	current use of E only MHT	No	7213/8074	0.93 (0.88,0.99)		924/8074	0.94 (0.83,1.07)		5495/8074	0.93 (0.87,1.00)
rs11627032	current use of E only MHT	Yes	7213/8074	0.97 (0.84,1.14)		924/8074	0.99 (0.67,1.45)		5495/8074	0.95 (0.80,1.12)
rs11627032	current use of E only MHT	interaction	7201/8067	1.05 (0.89,1.24)	0.582222	920/8067	1.06 (0.70,1.59)	0.792168	5487/8067	1.02 (0.85,1.22)	0.85041
rs11627032	current use of EP MHT	No	7586/8361	0.92 (0.86,0.97)		931/8361	0.91 (0.80,1.04)		5873/8361	0.92 (0.86,0.98)
rs11627032	current use of EP MHT	Yes	7586/8361	1.09 (0.94,1.27)		931/8361	1.22 (0.88,1.69)		5873/8361	1.06 (0.90,1.24)
rs11627032	current use of EP MHT	interaction	7576/8354	1.19 (1.01,1.40)	0.0352177	930/8354	1.35 (0.95,1.92)	0.0998984	5864/8354	1.14 (0.96,1.36)	0.129687
rs11627032	BMI premenopausal	<15	4770/4521	1.03 (0.94,1.13)		937/4521	1.00 (0.85,1.16)		3173/4521	1.05 (0.94,1.16)
rs11627032	BMI premenopausal	15-30	4770/4521	0.96 (0.79,1.16)		937/4521	0.78 (0.55,1.11)		3173/4521	1.02 (0.83,1.26)
rs11627032	BMI premenopausal	>= 30	4770/4521	0.88 (0.67,1.16)		937/4521	0.95 (0.58,1.54)		3173/4521	0.82 (0.61,1.11)
rs11627032	BMI premenopausal	interaction	4770/4521	0.95 (0.86,1.03)	0.221134	937/4521	0.96 (0.82,1.12)	0.590196	3173/4521	0.94 (0.85,1.04)	0.206985
rs11627032	BMI postmenopausal	<15	11205/11121	0.89 (0.84,0.94)		1431/11121	0.87 (0.77,0.98)		8456/11121	0.88 (0.83,0.93)
rs11627032	BMI postmenopausal	15-30	11205/11121	1.01 (0.91,1.11)		1431/11121	1.06 (0.87,1.29)		8456/11121	0.99 (0.89,1.11)
rs11627032	BMI postmenopausal	>= 30	11205/11121	1.04 (0.87,1.23)		1431/11121	0.95 (0.67,1.34)		8456/11121	1.05 (0.87,1.25)
rs11627032	BMI postmenopausal	interaction	11205/11121	1.06 (1.00,1.12)	0.053652	1431/11121	1.09 (0.97,1.23)	0.132653	8456/11121	1.06 (1.00,1.12)	0.0593017
rs11627032	height	<160 cm	22725/21931	0.93 (0.87,1.00)		3517/21931	0.95 (0.83,1.09)		16410/21931	0.94 (0.86,1.01)
rs11627032	height	160-165 cm	22725/21931	0.93 (0.87,0.99)		3517/21931	0.88 (0.78,1.00)		16410/21931	0.94 (0.87,1.00)
rs11627032	height	165-170 cm	22725/21931	0.92 (0.86,0.98)		3517/21931	0.92 (0.81,1.04)		16410/21931	0.92 (0.86,0.99)
rs11627032	height	>= 170 cm	22725/21931	0.97 (0.90,1.04)		3517/21931	0.96 (0.84,1.10)		16410/21931	0.97 (0.90,1.05)
rs11627032	height	interaction	22725/21931	1.01 (0.98,1.03)	0.591232	3517/21931	1.00 (0.95,1.05)	0.950456	16410/21931	1.01 (0.98,1.03)	0.681763
rs11627032	current smoking	No	9060/10298	0.92 (0.88,0.98)		1493/10298	0.93 (0.83,1.03)		6853/10298	0.92 (0.87,0.98)
rs11627032	current smoking	Yes	9060/10298	0.90 (0.79,1.03)		1493/10298	0.89 (0.70,1.13)		6853/10298	0.90 (0.78,1.04)
rs11627032	current smoking	interaction	9060/10298	0.98 (0.85,1.13)	0.760376	1493/10298	0.96 (0.73,1.24)	0.739468	6853/10298	0.98 (0.84,1.14)	0.765942
rs11627032	packyears of smoking	0	7423/8656	0.92 (0.86,0.99)		1309/8656	0.94 (0.82,1.08)		5667/8656	0.92 (0.85,0.99)
rs11627032	packyears of smoking	>0-10	7423/8656	0.91 (0.80,1.03)		1309/8656	0.86 (0.68,1.08)		5667/8656	0.94 (0.82,1.07)
rs11627032	packyears of smoking	10-20	7423/8656	0.91 (0.75,1.11)		1309/8656	0.97 (0.68,1.37)		5667/8656	0.90 (0.73,1.12)
rs11627032	packyears of smoking	>= 20	7423/8656	1.08 (0.91,1.28)		1309/8656	1.32 (0.97,1.80)		5667/8656	1.06 (0.88,1.27)
rs11627032	packyears of smoking	interaction	7423/8656	1.03 (0.98,1.08)	0.289222	1309/8656	1.07 (0.97,1.17)	0.173276	5667/8656	1.02 (0.97,1.08)	0.399996
rs11627032	alcohol consumption	<20 g/day	5442/5894	0.92 (0.86,0.99)		682/5894	0.90 (0.78,1.05)		4215/5894	0.91 (0.85,0.98)
rs11627032	alcohol consumption	>=20 g/day	5442/5894	0.94 (0.76,1.17)		682/5894	0.96 (0.60,1.53)		4215/5894	0.94 (0.75,1.18)
rs11627032	alcohol consumption	interaction	5442/5894	0.99 (0.95,1.05)	0.838449	682/5894	1.08 (0.98,1.19)	0.130502	4215/5894	0.99 (0.94,1.05)	0.790257
rs11780156	age at menarche	=< 11	21170/23434	1.05 (0.96,1.15)		3276/23434	1.01 (0.85,1.20)		15236/23434	1.07 (0.97,1.18)
rs11780156	age at menarche	12-13	21170/23434	1.10 (1.04,1.16)		3276/23434	1.06 (0.96,1.18)		15236/23434	1.10 (1.04,1.17)
rs11780156	age at menarche	>= 14	21170/23434	1.07 (1.01,1.14)		3276/23434	0.95 (0.84,1.06)		15236/23434	1.09 (1.02,1.16)
rs11780156	age at menarche	interaction	21170/23434	1.02 (0.97,1.06)	0.513183	3276/23434	0.99 (0.90,1.08)	0.796936	15236/23434	1.01 (0.96,1.06)	0.764498
rs11780156	ever use of OC	No	15417/18468	1.10 (1.03,1.18)		2441/18468	1.00 (0.87,1.16)		11282/18468	1.10 (1.03,1.18)
rs11780156	ever use of OC	Yes	15417/18468	1.08 (1.03,1.14)		2441/18468	1.06 (0.96,1.17)		11282/18468	1.10 (1.03,1.16)
rs11780156	ever use of OC	interaction	15417/18468	0.98 (0.90,1.06)	0.606544	2441/18468	1.06 (0.88,1.26)	0.545568	11282/18468	0.99 (0.90,1.09)	0.832376
rs11780156	ever FTP	Never	26406/31185	0.96 (0.89,1.05)		3951/31185	0.93 (0.78,1.11)		18748/31185	0.94 (0.86,1.04)
rs11780156	ever FTP	Ever	26406/31185	1.09 (1.05,1.12)		3951/31185	1.03 (0.96,1.10)		18748/31185	1.10 (1.06,1.14)
rs11780156	ever FTP	interaction	26406/31185	1.13 (1.03,1.24)	0.0115607	3951/31185	1.10 (0.91,1.33)	0.319624	18748/31185	1.17 (1.06,1.30)	0.00282656
rs11780156	age at first FTP	<20 years	18228/20517	0.99 (0.88,1.11)		2821/20517	0.89 (0.72,1.11)		13103/20517	1.03 (0.90,1.17)
rs11780156	age at first FTP	20-24 years	18228/20517	1.12 (1.05,1.19)		2821/20517	1.15 (1.03,1.30)		13103/20517	1.11 (1.04,1.19)
rs11780156	age at first FTP	25-29 years	18228/20517	1.10 (1.03,1.18)		2821/20517	0.95 (0.82,1.10)		13103/20517	1.11 (1.03,1.20)
rs11780156	age at first FTP	>=30 years	18228/20517	1.12 (1.02,1.23)		2821/20517	0.99 (0.82,1.20)		13103/20517	1.17 (1.05,1.29)
rs11780156	age at first FTP	interaction	18228/20517	1.00 (0.96,1.04)	0.860067	2821/20517	0.96 (0.88,1.04)	0.336322	13103/20517	1.01 (0.97,1.06)	0.668034
rs11780156	number of FTP	1	22535/26684	1.02 (0.94,1.11)		3385/26684	1.00 (0.86,1.16)		15950/26684	1.04 (0.96,1.14)
rs11780156	number of FTP	2	22535/26684	1.07 (1.02,1.13)		3385/26684	0.99 (0.89,1.10)		15950/26684	1.08 (1.02,1.15)
rs11780156	number of FTP	3	22535/26684	1.07 (0.99,1.15)		3385/26684	1.05 (0.91,1.22)		15950/26684	1.07 (0.99,1.16)
rs11780156	number of FTP	>=4	22535/26684	1.24 (1.13,1.37)		3385/26684	1.12 (0.91,1.38)		15950/26684	1.28 (1.15,1.43)
rs11780156	number of FTP	interaction	22535/26684	1.05 (1.01,1.09)	0.00932857	3385/26684	1.04 (0.96,1.12)	0.313737	15950/26684	1.05 (1.01,1.10)	0.0167078
rs11780156	ever breastfed	no	13787/14430	1.09 (1.04,1.15)		2341/14430	1.02 (0.93,1.13)		10105/14430	1.11 (1.05,1.18)
rs11780156	ever breastfed	yes	13787/14430	1.09 (0.99,1.21)		2341/14430	0.93 (0.78,1.11)		10105/14430	1.11 (1.00,1.24)
rs11780156	ever breastfed	interaction	13787/14430	1.00 (0.90,1.12)	0.937749	2341/14430	1.10 (0.90,1.35)	0.347412	10105/14430	1.01 (0.89,1.13)	0.932149
rs11780156	current use of MHT	No	8825/9636	1.09 (1.02,1.16)		1120/9636	0.99 (0.86,1.15)		6792/9636	1.10 (1.02,1.18)
rs11780156	current use of MHT	Yes	8825/9636	1.03 (0.93,1.15)		1120/9636	0.91 (0.71,1.17)		6792/9636	1.06 (0.94,1.19)
rs11780156	current use of MHT	interaction	7201/8066	0.97 (0.85,1.12)	0.703063	930/8354	0.67 (0.43,1.02)	0.0551302	5864/8354	1.03 (0.86,1.25)	0.721588
rs11780156	current use of E only MHT	No	7213/8074	1.10 (1.03,1.18)		924/8074	1.00 (0.86,1.15)		5495/8074	1.11 (1.03,1.19)
rs11780156	current use of E only MHT	Yes	7213/8074	1.07 (0.91,1.27)		924/8074	1.27 (0.85,1.89)		5495/8074	1.06 (0.88,1.28)
rs11780156	current use of E only MHT	interaction	7201/8067	0.99 (0.82,1.18)	0.874456	920/8067	1.26 (0.82,1.93)	0.301198	5487/8067	0.96 (0.79,1.18)	0.708399
rs11780156	current use of EP MHT	No	7586/8361	1.10 (1.03,1.17)		931/8361	1.07 (0.92,1.23)		5873/8361	1.10 (1.03,1.19)
rs11780156	current use of EP MHT	Yes	7586/8361	1.08 (0.92,1.27)		931/8361	0.72 (0.48,1.07)		5873/8361	1.13 (0.95,1.34)
rs11780156	current use of EP MHT	interaction	7576/8354	0.99 (0.83,1.18)	0.911826	930/8354	0.67 (0.43,1.02)	0.0551302	5864/8354	1.03 (0.86,1.25)	0.721588
rs11780156	BMI premenopausal	<15	5211/5464	1.07 (0.97,1.17)		1026/5464	0.98 (0.84,1.15)		3515/5464	1.08 (0.97,1.19)
rs11780156	BMI premenopausal	15-30	5211/5464	1.11 (0.93,1.32)		1026/5464	1.09 (0.81,1.47)		3515/5464	1.12 (0.93,1.37)
rs11780156	BMI premenopausal	>= 30	5211/5464	1.34 (1.03,1.74)		1026/5464	1.40 (0.90,2.19)		3515/5464	1.26 (0.95,1.68)
rs11780156	BMI premenopausal	interaction	5211/5464	1.07 (0.99,1.17)	0.0942019	1026/5464	1.10 (0.95,1.27)	0.20427	3515/5464	1.08 (0.98,1.18)	0.10241
rs11780156	BMI postmenopausal	<15	11817/11394	1.05 (0.99,1.11)		1532/11394	1.05 (0.93,1.19)		8942/11394	1.05 (0.99,1.12)
rs11780156	BMI postmenopausal	15-30	11817/11394	1.12 (1.00,1.24)		1532/11394	1.06 (0.86,1.31)		8942/11394	1.14 (1.01,1.28)
rs11780156	BMI postmenopausal	>= 30	11817/11394	1.07 (0.90,1.28)		1532/11394	0.87 (0.61,1.24)		8942/11394	1.06 (0.88,1.28)
rs11780156	BMI postmenopausal	interaction	11817/11394	1.03 (0.97,1.09)	0.383474	1532/11394	0.96 (0.86,1.08)	0.535952	8942/11394	1.03 (0.96,1.09)	0.411972
rs11780156	height	<160 cm	23810/23152	1.10 (1.02,1.18)		3713/23152	1.00 (0.87,1.15)		17262/23152	1.11 (1.02,1.20)
rs11780156	height	160-165 cm	23810/23152	1.06 (0.99,1.13)		3713/23152	0.93 (0.82,1.05)		17262/23152	1.06 (0.99,1.14)
rs11780156	height	165-170 cm	23810/23152	1.09 (1.01,1.17)		3713/23152	1.03 (0.90,1.18)		17262/23152	1.10 (1.02,1.19)
rs11780156	height	>= 170 cm	23810/23152	1.02 (0.95,1.11)		3713/23152	1.11 (0.96,1.28)		17262/23152	1.03 (0.95,1.12)
rs11780156	height	interaction	23810/23152	0.99 (0.96,1.01)	0.277611	3713/23152	1.02 (0.97,1.08)	0.379068	17262/23152	0.99 (0.96,1.02)	0.448511
rs11780156	current smoking	No	10184/11526	1.11 (1.05,1.18)		1698/11526	1.07 (0.96,1.19)		7733/11526	1.13 (1.06,1.20)
rs11780156	current smoking	Yes	10184/11526	0.93 (0.82,1.05)		1698/11526	0.83 (0.65,1.06)		7733/11526	0.97 (0.85,1.11)
rs11780156	current smoking	interaction	10184/11526	0.83 (0.73,0.96)	0.00926254	1698/11526	0.77 (0.59,1.01)	0.0597725	7733/11526	0.86 (0.74,1.00)	0.0463705
rs11780156	packyears of smoking	0	8530/9579	1.08 (1.01,1.16)		1508/9579	1.09 (0.96,1.24)		6538/9579	1.07 (1.00,1.16)
rs11780156	packyears of smoking	>0-10	8530/9579	1.09 (0.95,1.25)		1508/9579	0.79 (0.61,1.03)		6538/9579	1.18 (1.02,1.36)
rs11780156	packyears of smoking	10-20	8530/9579	1.07 (0.88,1.30)		1508/9579	0.99 (0.69,1.40)		6538/9579	1.10 (0.90,1.35)
rs11780156	packyears of smoking	>= 20	8530/9579	1.13 (0.95,1.34)		1508/9579	1.23 (0.90,1.69)		6538/9579	1.13 (0.94,1.35)
rs11780156	packyears of smoking	interaction	8530/9579	1.01 (0.96,1.06)	0.775707	1508/9579	1.02 (0.93,1.11)	0.744044	6538/9579	1.01 (0.96,1.06)	0.702511
rs11780156	alcohol consumption	<20 g/day	5442/5894	1.09 (1.02,1.17)		682/5894	0.93 (0.79,1.09)		4215/5894	1.13 (1.04,1.22)
rs11780156	alcohol consumption	>=20 g/day	5442/5894	0.80 (0.63,1.00)		682/5894	0.83 (0.50,1.41)		4215/5894	0.76 (0.59,0.98)
rs11780156	alcohol consumption	interaction	5442/5894	0.95 (0.90,1.01)	0.0859774	682/5894	0.89 (0.76,1.03)	0.111781	4215/5894	0.95 (0.89,1.01)	0.115835
rs11949391	age at menarche	=< 11	20058/23080	0.90 (0.82,0.99)		3073/23080	1.08 (0.90,1.29)		14364/23080	0.88 (0.79,0.98)
rs11949391	age at menarche	12-13	20058/23080	0.93 (0.88,0.98)		3073/23080	0.96 (0.87,1.08)		14364/23080	0.92 (0.87,0.98)
rs11949391	age at menarche	>= 14	20058/23080	0.95 (0.90,1.01)		3073/23080	1.13 (1.01,1.27)		14364/23080	0.93 (0.87,0.99)
rs11949391	age at menarche	interaction	20058/23080	1.02 (0.98,1.07)	0.312562	3073/23080	1.03 (0.94,1.13)	0.516384	14364/23080	1.03 (0.97,1.08)	0.32781
rs11949391	ever use of OC	No	14295/17240	0.91 (0.85,0.97)		2237/17240	0.96 (0.82,1.12)		10403/17240	0.91 (0.84,0.98)
rs11949391	ever use of OC	Yes	14295/17240	0.94 (0.89,0.99)		2237/17240	1.09 (0.98,1.20)		10403/17240	0.90 (0.85,0.96)
rs11949391	ever use of OC	interaction	14295/17240	1.04 (0.95,1.13)	0.437108	2237/17240	1.14 (0.94,1.37)	0.178145	10403/17240	1.00 (0.90,1.10)	0.960862
rs11949391	ever FTP	Never	25281/30829	0.89 (0.81,0.97)		3746/30829	1.00 (0.84,1.20)		17867/30829	0.84 (0.76,0.93)
rs11949391	ever FTP	Ever	25281/30829	0.92 (0.88,0.95)		3746/30829	1.04 (0.97,1.11)		17867/30829	0.91 (0.87,0.94)
rs11949391	ever FTP	interaction	25281/30829	1.03 (0.94,1.13)	0.545873	3746/30829	1.04 (0.86,1.26)	0.690477	17867/30829	1.08 (0.97,1.20)	0.175599
rs11949391	age at first FTP	<20 years	17304/20254	0.89 (0.79,1.01)		2654/20254	1.09 (0.88,1.35)		12380/20254	0.84 (0.74,0.97)
rs11949391	age at first FTP	20-24 years	17304/20254	0.94 (0.89,1.00)		2654/20254	1.08 (0.95,1.22)		12380/20254	0.93 (0.87,1.00)
rs11949391	age at first FTP	25-29 years	17304/20254	0.96 (0.89,1.02)		2654/20254	1.08 (0.94,1.25)		12380/20254	0.96 (0.88,1.03)
rs11949391	age at first FTP	>=30 years	17304/20254	0.92 (0.84,1.02)		2654/20254	0.87 (0.71,1.06)		12380/20254	0.91 (0.82,1.01)
rs11949391	age at first FTP	interaction	17304/20254	1.01 (0.97,1.05)	0.756591	2654/20254	0.93 (0.85,1.01)	0.0995715	12380/20254	1.02 (0.97,1.07)	0.440185
rs11949391	number of FTP	1	21585/26420	0.92 (0.85,0.99)		3212/26420	1.02 (0.87,1.19)		15209/26420	0.93 (0.85,1.02)
rs11949391	number of FTP	2	21585/26420	0.91 (0.86,0.96)		3212/26420	1.03 (0.93,1.14)		15209/26420	0.89 (0.84,0.94)
rs11949391	number of FTP	3	21585/26420	0.91 (0.85,0.98)		3212/26420	1.03 (0.89,1.20)		15209/26420	0.93 (0.85,1.00)
rs11949391	number of FTP	>=4	21585/26420	0.96 (0.87,1.07)		3212/26420	1.18 (0.96,1.45)		15209/26420	0.92 (0.82,1.03)
rs11949391	number of FTP	interaction	21585/26420	1.01 (0.97,1.05)	0.514834	3212/26420	1.04 (0.96,1.13)	0.338063	15209/26420	1.00 (0.96,1.05)	0.823629
rs11949391	ever breastfed	no	12848/14170	0.93 (0.89,0.98)		2170/14170	1.09 (0.99,1.20)		9371/14170	0.92 (0.87,0.97)
rs11949391	ever breastfed	yes	12848/14170	0.93 (0.84,1.04)		2170/14170	0.85 (0.70,1.03)		9371/14170	0.97 (0.86,1.08)
rs11949391	ever breastfed	interaction	12848/14170	1.00 (0.89,1.12)	0.984529	2170/14170	1.28 (1.03,1.59)	0.0230159	9371/14170	0.95 (0.84,1.08)	0.454524
rs11949391	current use of MHT	No	8825/9636	0.98 (0.92,1.05)		1120/9636	1.21 (1.06,1.37)		6792/9636	0.95 (0.88,1.02)
rs11949391	current use of MHT	Yes	8825/9636	0.84 (0.75,0.94)		1120/9636	0.98 (0.77,1.24)		6792/9636	0.83 (0.74,0.94)
rs11949391	current use of MHT	interaction	7201/8066	0.84 (0.73,0.96)	0.0131679	930/8354	0.86 (0.59,1.25)	0.434112	5864/8354	0.86 (0.71,1.03)	0.106333
rs11949391	current use of E only MHT	No	7213/8074	0.96 (0.90,1.02)		924/8074	1.21 (1.06,1.38)		5495/8074	0.93 (0.87,1.00)
rs11949391	current use of E only MHT	Yes	7213/8074	0.81 (0.67,0.96)		924/8074	0.79 (0.50,1.26)		5495/8074	0.83 (0.68,1.01)
rs11949391	current use of E only MHT	interaction	7201/8067	0.86 (0.71,1.04)	0.123808	920/8067	0.65 (0.40,1.06)	0.072119	5487/8067	0.91 (0.74,1.13)	0.399997
rs11949391	current use of EP MHT	No	7586/8361	0.95 (0.89,1.02)		931/8361	1.17 (1.02,1.34)		5873/8361	0.93 (0.87,1.00)
rs11949391	current use of EP MHT	Yes	7586/8361	0.80 (0.68,0.94)		931/8361	1.01 (0.71,1.43)		5873/8361	0.79 (0.67,0.95)
rs11949391	current use of EP MHT	interaction	7576/8354	0.84 (0.71,1.01)	0.0599949	930/8354	0.86 (0.59,1.25)	0.434112	5864/8354	0.86 (0.71,1.03)	0.106333
rs11949391	BMI premenopausal	<15	4770/4521	0.97 (0.87,1.08)		937/4521	0.99 (0.83,1.17)		3173/4521	0.96 (0.86,1.08)
rs11949391	BMI premenopausal	15-30	4770/4521	0.88 (0.72,1.07)		937/4521	0.63 (0.43,0.95)		3173/4521	0.95 (0.77,1.18)
rs11949391	BMI premenopausal	>= 30	4770/4521	0.87 (0.63,1.19)		937/4521	0.95 (0.55,1.65)		3173/4521	0.86 (0.60,1.22)
rs11949391	BMI premenopausal	interaction	4770/4521	0.96 (0.87,1.06)	0.472604	937/4521	0.91 (0.76,1.09)	0.306643	3173/4521	0.98 (0.88,1.09)	0.716165
rs11949391	BMI postmenopausal	<15	11205/11121	0.90 (0.85,0.96)		1431/11121	1.06 (0.94,1.20)		8456/11121	0.88 (0.83,0.94)
rs11949391	BMI postmenopausal	15-30	11205/11121	0.93 (0.84,1.04)		1431/11121	1.27 (1.04,1.54)		8456/11121	0.89 (0.79,1.00)
rs11949391	BMI postmenopausal	>= 30	11205/11121	0.94 (0.78,1.13)		1431/11121	1.20 (0.85,1.68)		8456/11121	0.91 (0.75,1.11)
rs11949391	BMI postmenopausal	interaction	11205/11121	1.03 (0.97,1.09)	0.393129	1431/11121	1.09 (0.97,1.23)	0.132531	8456/11121	1.02 (0.95,1.08)	0.654089
rs11949391	height	<160 cm	22725/21931	0.86 (0.79,0.93)		3517/21931	0.87 (0.75,1.01)		16410/21931	0.86 (0.79,0.94)
rs11949391	height	160-165 cm	22725/21931	0.99 (0.92,1.06)		3517/21931	1.21 (1.07,1.37)		16410/21931	0.95 (0.88,1.02)
rs11949391	height	165-170 cm	22725/21931	0.94 (0.88,1.01)		3517/21931	0.97 (0.84,1.11)		16410/21931	0.92 (0.85,1.00)
rs11949391	height	>= 170 cm	22725/21931	0.88 (0.82,0.96)		3517/21931	1.10 (0.95,1.27)		16410/21931	0.85 (0.78,0.93)
rs11949391	height	interaction	22725/21931	1.00 (0.97,1.03)	0.96476	3517/21931	1.03 (0.98,1.09)	0.236325	16410/21931	0.99 (0.96,1.02)	0.57863
rs11949391	current smoking	No	9060/10298	0.91 (0.86,0.97)		1493/10298	0.94 (0.84,1.06)		6853/10298	0.89 (0.84,0.96)
rs11949391	current smoking	Yes	9060/10298	1.00 (0.86,1.16)		1493/10298	1.16 (0.88,1.52)		6853/10298	0.97 (0.82,1.14)
rs11949391	current smoking	interaction	9060/10298	1.10 (0.94,1.29)	0.246058	1493/10298	1.23 (0.91,1.65)	0.182662	6853/10298	1.09 (0.91,1.30)	0.357717
rs11949391	packyears of smoking	0	7423/8656	0.92 (0.85,0.99)		1309/8656	0.96 (0.83,1.11)		5667/8656	0.92 (0.84,1.00)
rs11949391	packyears of smoking	>0-10	7423/8656	0.87 (0.75,1.01)		1309/8656	0.93 (0.71,1.22)		5667/8656	0.83 (0.71,0.98)
rs11949391	packyears of smoking	10-20	7423/8656	1.02 (0.82,1.27)		1309/8656	1.22 (0.83,1.81)		5667/8656	0.96 (0.75,1.21)
rs11949391	packyears of smoking	>= 20	7423/8656	0.91 (0.76,1.11)		1309/8656	1.11 (0.79,1.57)		5667/8656	0.90 (0.73,1.10)
rs11949391	packyears of smoking	interaction	7423/8656	1.01 (0.96,1.07)	0.606878	1309/8656	1.06 (0.95,1.17)	0.313611	5667/8656	1.01 (0.95,1.07)	0.690366
rs11949391	alcohol consumption	<20 g/day	5442/5894	0.89 (0.83,0.96)		682/5894	1.05 (0.90,1.23)		4215/5894	0.86 (0.79,0.93)
rs11949391	alcohol consumption	>=20 g/day	5442/5894	0.82 (0.64,1.04)		682/5894	0.89 (0.52,1.52)		4215/5894	0.80 (0.61,1.04)
rs11949391	alcohol consumption	interaction	5442/5894	1.00 (0.94,1.06)	0.872555	682/5894	1.04 (0.92,1.17)	0.523197	4215/5894	0.99 (0.93,1.06)	0.803182
rs12048493	age at menarche	=< 11	20058/23080	1.05 (0.98,1.13)		3073/23080	0.89 (0.77,1.03)		14364/23080	1.10 (1.02,1.20)
rs12048493	age at menarche	12-13	20058/23080	1.05 (1.01,1.10)		3073/23080	1.03 (0.94,1.12)		14364/23080	1.05 (1.00,1.10)
rs12048493	age at menarche	>= 14	20058/23080	1.09 (1.04,1.14)		3073/23080	1.02 (0.93,1.12)		14364/23080	1.09 (1.03,1.14)
rs12048493	age at menarche	interaction	20058/23080	1.02 (0.99,1.06)	0.227954	3073/23080	1.06 (0.98,1.14)	0.136508	14364/23080	1.01 (0.97,1.05)	0.602716
rs12048493	ever use of OC	No	14295/17240	1.01 (0.96,1.07)		2237/17240	0.98 (0.87,1.12)		10403/17240	1.00 (0.94,1.06)
rs12048493	ever use of OC	Yes	14295/17240	1.07 (1.02,1.11)		2237/17240	1.02 (0.94,1.11)		10403/17240	1.08 (1.03,1.13)
rs12048493	ever use of OC	interaction	14295/17240	1.05 (0.98,1.13)	0.142137	2237/17240	1.03 (0.89,1.20)	0.658578	10403/17240	1.08 (1.00,1.17)	0.0556018
rs12048493	ever FTP	Never	25281/30829	1.09 (1.02,1.17)		3746/30829	1.02 (0.89,1.18)		17867/30829	1.11 (1.03,1.20)
rs12048493	ever FTP	Ever	25281/30829	1.05 (1.02,1.08)		3746/30829	1.02 (0.96,1.08)		17867/30829	1.06 (1.03,1.09)
rs12048493	ever FTP	interaction	25281/30829	0.96 (0.89,1.04)	0.298525	3746/30829	0.99 (0.85,1.16)	0.945493	17867/30829	0.95 (0.88,1.04)	0.263216
rs12048493	age at first FTP	<20 years	17304/20254	0.98 (0.89,1.08)		2654/20254	0.94 (0.79,1.13)		12380/20254	0.96 (0.86,1.07)
rs12048493	age at first FTP	20-24 years	17304/20254	1.02 (0.98,1.08)		2654/20254	0.99 (0.89,1.09)		12380/20254	1.03 (0.98,1.09)
rs12048493	age at first FTP	25-29 years	17304/20254	1.12 (1.06,1.18)		2654/20254	1.03 (0.92,1.16)		12380/20254	1.15 (1.08,1.22)
rs12048493	age at first FTP	>=30 years	17304/20254	1.02 (0.95,1.10)		2654/20254	0.98 (0.84,1.14)		12380/20254	1.02 (0.94,1.11)
rs12048493	age at first FTP	interaction	17304/20254	1.01 (0.98,1.05)	0.390183	2654/20254	0.99 (0.92,1.06)	0.746861	12380/20254	1.03 (0.99,1.06)	0.174121
rs12048493	number of FTP	1	21585/26420	1.03 (0.97,1.10)		3212/26420	1.01 (0.89,1.14)		15209/26420	1.04 (0.97,1.12)
rs12048493	number of FTP	2	21585/26420	1.07 (1.03,1.11)		3212/26420	1.02 (0.94,1.11)		15209/26420	1.08 (1.03,1.13)
rs12048493	number of FTP	3	21585/26420	1.04 (0.98,1.10)		3212/26420	0.95 (0.84,1.08)		15209/26420	1.06 (0.99,1.13)
rs12048493	number of FTP	>=4	21585/26420	1.02 (0.94,1.11)		3212/26420	1.09 (0.91,1.30)		15209/26420	1.00 (0.91,1.10)
rs12048493	number of FTP	interaction	21585/26420	0.99 (0.96,1.03)	0.704049	3212/26420	1.00 (0.94,1.07)	0.909212	15209/26420	0.99 (0.95,1.02)	0.438705
rs12048493	ever breastfed	no	12848/14170	1.06 (1.02,1.11)		2170/14170	1.03 (0.95,1.11)		9371/14170	1.06 (1.02,1.11)
rs12048493	ever breastfed	yes	12848/14170	0.99 (0.91,1.07)		2170/14170	0.85 (0.73,0.98)		9371/14170	1.02 (0.93,1.12)
rs12048493	ever breastfed	interaction	12848/14170	1.07 (0.98,1.17)	0.151318	2170/14170	1.21 (1.02,1.44)	0.0249971	9371/14170	1.04 (0.94,1.15)	0.50051
rs12048493	current use of MHT	No	8825/9636	1.04 (0.99,1.10)		1120/9636	0.97 (0.87,1.08)		6792/9636	1.06 (1.00,1.12)
rs12048493	current use of MHT	Yes	8825/9636	1.01 (0.93,1.10)		1120/9636	1.16 (0.96,1.40)		6792/9636	0.98 (0.90,1.08)
rs12048493	current use of MHT	interaction	7201/8066	0.93 (0.84,1.04)	0.205519	930/8354	1.05 (0.78,1.43)	0.744885	5864/8354	1.03 (0.89,1.20)	0.677846
rs12048493	current use of E only MHT	No	7213/8074	1.04 (0.99,1.10)		924/8074	1.04 (0.93,1.16)		5495/8074	1.04 (0.99,1.10)
rs12048493	current use of E only MHT	Yes	7213/8074	0.96 (0.84,1.10)		924/8074	1.00 (0.72,1.39)		5495/8074	0.93 (0.81,1.08)
rs12048493	current use of E only MHT	interaction	7201/8067	0.92 (0.80,1.06)	0.271152	920/8067	0.97 (0.68,1.37)	0.857527	5487/8067	0.89 (0.76,1.05)	0.157795
rs12048493	current use of EP MHT	No	7586/8361	1.04 (0.99,1.09)		931/8361	1.04 (0.93,1.16)		5873/8361	1.03 (0.97,1.09)
rs12048493	current use of EP MHT	Yes	7586/8361	1.04 (0.92,1.18)		931/8361	1.08 (0.82,1.44)		5873/8361	1.06 (0.92,1.21)
rs12048493	current use of EP MHT	interaction	7576/8354	1.01 (0.88,1.16)	0.883188	930/8354	1.05 (0.78,1.43)	0.744885	5864/8354	1.03 (0.89,1.20)	0.677846
rs12048493	BMI premenopausal	<15	4770/4521	1.07 (0.99,1.16)		937/4521	1.03 (0.90,1.17)		3173/4521	1.08 (0.99,1.18)
rs12048493	BMI premenopausal	15-30	4770/4521	1.29 (1.10,1.51)		937/4521	1.21 (0.90,1.61)		3173/4521	1.29 (1.08,1.53)
rs12048493	BMI premenopausal	>= 30	4770/4521	1.06 (0.84,1.35)		937/4521	1.05 (0.68,1.62)		3173/4521	1.11 (0.85,1.44)
rs12048493	BMI premenopausal	interaction	4770/4521	1.01 (0.93,1.09)	0.858796	937/4521	0.97 (0.85,1.11)	0.646883	3173/4521	1.03 (0.95,1.12)	0.466134
rs12048493	BMI postmenopausal	<15	11205/11121	1.02 (0.97,1.07)		1431/11121	1.02 (0.92,1.13)		8456/11121	1.03 (0.97,1.08)
rs12048493	BMI postmenopausal	15-30	11205/11121	1.06 (0.97,1.15)		1431/11121	0.89 (0.75,1.06)		8456/11121	1.07 (0.97,1.18)
rs12048493	BMI postmenopausal	>= 30	11205/11121	1.00 (0.87,1.16)		1431/11121	1.03 (0.76,1.38)		8456/11121	0.97 (0.83,1.13)
rs12048493	BMI postmenopausal	interaction	11205/11121	0.99 (0.95,1.04)	0.772145	1431/11121	1.01 (0.92,1.12)	0.821871	8456/11121	0.98 (0.93,1.03)	0.381244
rs12048493	height	<160 cm	22725/21931	1.06 (0.99,1.12)		3517/21931	0.99 (0.88,1.12)		16410/21931	1.06 (0.99,1.14)
rs12048493	height	160-165 cm	22725/21931	1.05 (0.99,1.10)		3517/21931	0.96 (0.86,1.07)		16410/21931	1.06 (1.00,1.12)
rs12048493	height	165-170 cm	22725/21931	1.04 (0.98,1.10)		3517/21931	0.98 (0.88,1.09)		16410/21931	1.04 (0.98,1.10)
rs12048493	height	>= 170 cm	22725/21931	1.07 (1.00,1.14)		3517/21931	1.08 (0.96,1.22)		16410/21931	1.07 (1.00,1.15)
rs12048493	height	interaction	22725/21931	1.00 (0.98,1.02)	0.816064	3517/21931	1.01 (0.97,1.06)	0.525889	16410/21931	1.00 (0.97,1.02)	0.899907
rs12048493	current smoking	No	9060/10298	1.04 (0.99,1.09)		1493/10298	1.04 (0.95,1.14)		6853/10298	1.04 (0.98,1.09)
rs12048493	current smoking	Yes	9060/10298	0.97 (0.86,1.09)		1493/10298	0.83 (0.67,1.02)		6853/10298	1.00 (0.89,1.14)
rs12048493	current smoking	interaction	9060/10298	0.93 (0.82,1.05)	0.259779	1493/10298	0.79 (0.63,1.00)	0.0469314	6853/10298	0.97 (0.85,1.11)	0.644036
rs12048493	packyears of smoking	0	7423/8656	1.04 (0.98,1.10)		1309/8656	1.04 (0.92,1.17)		5667/8656	1.03 (0.97,1.10)
rs12048493	packyears of smoking	>0-10	7423/8656	1.00 (0.89,1.12)		1309/8656	0.94 (0.77,1.16)		5667/8656	1.03 (0.91,1.16)
rs12048493	packyears of smoking	10-20	7423/8656	1.08 (0.92,1.27)		1309/8656	1.04 (0.78,1.40)		5667/8656	1.09 (0.91,1.30)
rs12048493	packyears of smoking	>= 20	7423/8656	0.95 (0.82,1.10)		1309/8656	0.88 (0.66,1.16)		5667/8656	0.97 (0.83,1.13)
rs12048493	packyears of smoking	interaction	7423/8656	0.98 (0.94,1.02)	0.396244	1309/8656	0.95 (0.87,1.04)	0.248977	5667/8656	0.99 (0.95,1.03)	0.641402
rs12048493	alcohol consumption	<20 g/day	5442/5894	1.01 (0.95,1.07)		682/5894	1.02 (0.90,1.16)		4215/5894	1.01 (0.95,1.08)
rs12048493	alcohol consumption	>=20 g/day	5442/5894	0.94 (0.78,1.13)		682/5894	1.20 (0.78,1.83)		4215/5894	0.88 (0.71,1.07)
rs12048493	alcohol consumption	interaction	5442/5894	0.98 (0.94,1.03)	0.475631	682/5894	0.92 (0.84,1.02)	0.102973	4215/5894	0.98 (0.94,1.03)	0.53736
rs12173570	age at menarche	=< 11	20058/23080	1.00 (0.90,1.12)		3073/23080	1.30 (1.06,1.60)		14364/23080	0.95 (0.84,1.08)
rs12173570	age at menarche	12-13	20058/23080	1.09 (1.02,1.16)		3073/23080	1.05 (0.92,1.20)		14364/23080	1.09 (1.01,1.17)
rs12173570	age at menarche	>= 14	20058/23080	1.12 (1.04,1.21)		3073/23080	1.25 (1.08,1.45)		14364/23080	1.04 (0.96,1.13)
rs12173570	age at menarche	interaction	20058/23080	1.05 (0.99,1.11)	0.0879296	3073/23080	1.02 (0.91,1.14)	0.773091	14364/23080	1.04 (0.98,1.11)	0.231946
rs12173570	ever use of OC	No	14295/17240	1.08 (0.98,1.18)		2237/17240	1.05 (0.86,1.28)		10403/17240	1.07 (0.97,1.18)
rs12173570	ever use of OC	Yes	14295/17240	1.07 (1.00,1.15)		2237/17240	1.19 (1.05,1.35)		10403/17240	1.05 (0.97,1.13)
rs12173570	ever use of OC	interaction	14295/17240	0.99 (0.89,1.11)	0.906773	2237/17240	1.13 (0.89,1.44)	0.295806	10403/17240	0.98 (0.86,1.10)	0.692455
rs12173570	ever FTP	Never	25281/30829	1.11 (0.99,1.23)		3746/30829	1.33 (1.08,1.64)		17867/30829	1.08 (0.95,1.22)
rs12173570	ever FTP	Ever	25281/30829	1.10 (1.05,1.15)		3746/30829	1.16 (1.06,1.26)		17867/30829	1.06 (1.01,1.11)
rs12173570	ever FTP	interaction	25281/30829	0.99 (0.88,1.11)	0.873659	3746/30829	0.87 (0.70,1.10)	0.24536	17867/30829	0.98 (0.86,1.12)	0.745345
rs12173570	age at first FTP	<20 years	17304/20254	1.14 (0.98,1.32)		2654/20254	1.31 (1.02,1.69)		12380/20254	1.10 (0.93,1.29)
rs12173570	age at first FTP	20-24 years	17304/20254	1.12 (1.04,1.21)		2654/20254	1.12 (0.96,1.30)		12380/20254	1.09 (1.00,1.19)
rs12173570	age at first FTP	25-29 years	17304/20254	1.01 (0.92,1.10)		2654/20254	1.00 (0.83,1.21)		12380/20254	0.96 (0.87,1.06)
rs12173570	age at first FTP	>=30 years	17304/20254	1.09 (0.96,1.23)		2654/20254	1.13 (0.89,1.43)		12380/20254	1.06 (0.93,1.22)
rs12173570	age at first FTP	interaction	17304/20254	0.96 (0.91,1.01)	0.140103	2654/20254	0.93 (0.84,1.03)	0.178961	12380/20254	0.96 (0.91,1.02)	0.192335
rs12173570	number of FTP	1	21585/26420	1.02 (0.93,1.13)		3212/26420	1.02 (0.84,1.23)		15209/26420	0.98 (0.88,1.10)
rs12173570	number of FTP	2	21585/26420	1.16 (1.09,1.23)		3212/26420	1.21 (1.06,1.37)		15209/26420	1.09 (1.01,1.17)
rs12173570	number of FTP	3	21585/26420	1.06 (0.97,1.16)		3212/26420	1.23 (1.02,1.47)		15209/26420	1.02 (0.92,1.13)
rs12173570	number of FTP	>=4	21585/26420	1.07 (0.94,1.21)		3212/26420	1.07 (0.81,1.40)		15209/26420	1.10 (0.96,1.26)
rs12173570	number of FTP	interaction	21585/26420	1.00 (0.95,1.05)	0.93495	3212/26420	1.03 (0.94,1.14)	0.534139	15209/26420	1.02 (0.97,1.07)	0.507702
rs12173570	ever breastfed	no	12848/14170	1.07 (1.00,1.14)		2170/14170	1.08 (0.95,1.22)		9371/14170	1.04 (0.97,1.12)
rs12173570	ever breastfed	yes	12848/14170	1.09 (0.96,1.24)		2170/14170	1.22 (0.98,1.52)		9371/14170	1.01 (0.88,1.17)
rs12173570	ever breastfed	interaction	12848/14170	0.98 (0.85,1.13)	0.8019	2170/14170	0.88 (0.69,1.14)	0.345044	9371/14170	1.03 (0.88,1.21)	0.689989
rs12173570	current use of MHT	No	8825/9636	1.14 (1.05,1.24)		1120/9636	1.32 (1.11,1.56)		6792/9636	1.12 (1.02,1.23)
rs12173570	current use of MHT	Yes	8825/9636	0.88 (0.77,1.01)		1120/9636	0.93 (0.68,1.25)		6792/9636	0.87 (0.75,1.01)
rs12173570	current use of MHT	interaction	7201/8066	0.76 (0.64,0.90)	0.00195486	930/8354	0.54 (0.32,0.91)	0.0163893	5864/8354	0.75 (0.59,0.96)	0.0206273
rs12173570	current use of E only MHT	No	7213/8074	1.05 (0.96,1.14)		924/8074	1.28 (1.08,1.52)		5495/8074	1.02 (0.93,1.12)
rs12173570	current use of E only MHT	Yes	7213/8074	0.87 (0.71,1.07)		924/8074	0.96 (0.59,1.58)		5495/8074	0.85 (0.68,1.07)
rs12173570	current use of E only MHT	interaction	7201/8067	0.83 (0.66,1.04)	0.107841	920/8067	0.75 (0.44,1.27)	0.267652	5487/8067	0.84 (0.65,1.08)	0.167038
rs12173570	current use of EP MHT	No	7586/8361	1.09 (1.00,1.19)		931/8361	1.37 (1.16,1.62)		5873/8361	1.07 (0.98,1.17)
rs12173570	current use of EP MHT	Yes	7586/8361	0.81 (0.66,1.00)		931/8361	0.74 (0.45,1.21)		5873/8361	0.81 (0.65,1.01)
rs12173570	current use of EP MHT	interaction	7576/8354	0.74 (0.59,0.93)	0.00944728	930/8354	0.54 (0.32,0.91)	0.0163893	5864/8354	0.75 (0.59,0.96)	0.0206273
rs12173570	BMI premenopausal	<15	4770/4521	1.22 (1.07,1.40)		937/4521	1.20 (0.97,1.48)		3173/4521	1.16 (1.01,1.34)
rs12173570	BMI premenopausal	15-30	4770/4521	1.09 (0.84,1.40)		937/4521	0.92 (0.57,1.47)		3173/4521	1.02 (0.77,1.34)
rs12173570	BMI premenopausal	>= 30	4770/4521	1.17 (0.82,1.67)		937/4521	0.77 (0.36,1.65)		3173/4521	1.29 (0.88,1.89)
rs12173570	BMI premenopausal	interaction	4770/4521	0.97 (0.86,1.10)	0.684978	937/4521	0.92 (0.74,1.16)	0.48536	3173/4521	1.01 (0.88,1.15)	0.936551
rs12173570	BMI postmenopausal	<15	11205/11121	1.05 (0.98,1.14)		1431/11121	1.21 (1.03,1.41)		8456/11121	1.04 (0.96,1.13)
rs12173570	BMI postmenopausal	15-30	11205/11121	1.08 (0.94,1.25)		1431/11121	1.35 (1.04,1.74)		8456/11121	1.03 (0.88,1.20)
rs12173570	BMI postmenopausal	>= 30	11205/11121	1.15 (0.91,1.46)		1431/11121	1.27 (0.80,2.01)		8456/11121	1.16 (0.90,1.49)
rs12173570	BMI postmenopausal	interaction	11205/11121	1.06 (0.98,1.14)	0.150782	1431/11121	1.06 (0.92,1.23)	0.426016	8456/11121	1.05 (0.97,1.14)	0.252665
rs12173570	height	<160 cm	22725/21931	1.08 (0.98,1.19)		3517/21931	1.23 (1.04,1.46)		16410/21931	1.07 (0.96,1.19)
rs12173570	height	160-165 cm	22725/21931	1.08 (0.99,1.18)		3517/21931	1.21 (1.03,1.42)		16410/21931	1.04 (0.95,1.15)
rs12173570	height	165-170 cm	22725/21931	1.15 (1.05,1.26)		3517/21931	1.19 (1.01,1.41)		16410/21931	1.12 (1.01,1.23)
rs12173570	height	>= 170 cm	22725/21931	1.01 (0.91,1.11)		3517/21931	1.01 (0.84,1.23)		16410/21931	0.98 (0.88,1.10)
rs12173570	height	interaction	22725/21931	0.98 (0.95,1.02)	0.34147	3517/21931	0.97 (0.91,1.03)	0.301981	16410/21931	0.98 (0.95,1.02)	0.390409
rs12173570	current smoking	No	9060/10298	1.07 (1.00,1.16)		1493/10298	1.10 (0.96,1.28)		6853/10298	1.07 (0.99,1.16)
rs12173570	current smoking	Yes	9060/10298	1.09 (0.91,1.30)		1493/10298	1.27 (0.92,1.75)		6853/10298	1.09 (0.89,1.32)
rs12173570	current smoking	interaction	9060/10298	1.01 (0.83,1.23)	0.887018	1493/10298	1.16 (0.81,1.65)	0.422628	6853/10298	1.02 (0.82,1.26)	0.878876
rs12173570	packyears of smoking	0	7423/8656	1.10 (1.00,1.21)		1309/8656	1.14 (0.95,1.38)		5667/8656	1.09 (0.98,1.21)
rs12173570	packyears of smoking	>0-10	7423/8656	0.85 (0.71,1.03)		1309/8656	0.76 (0.53,1.08)		5667/8656	0.87 (0.71,1.07)
rs12173570	packyears of smoking	10-20	7423/8656	1.29 (1.01,1.66)		1309/8656	1.19 (0.75,1.89)		5667/8656	1.37 (1.05,1.79)
rs12173570	packyears of smoking	>= 20	7423/8656	0.90 (0.72,1.14)		1309/8656	1.28 (0.86,1.90)		5667/8656	0.82 (0.63,1.05)
rs12173570	packyears of smoking	interaction	7423/8656	0.99 (0.92,1.06)	0.714786	1309/8656	1.07 (0.95,1.21)	0.257799	5667/8656	0.97 (0.91,1.05)	0.468756
rs12173570	alcohol consumption	<20 g/day	5442/5894	1.08 (0.98,1.18)		682/5894	1.03 (0.84,1.26)		4215/5894	1.11 (1.00,1.22)
rs12173570	alcohol consumption	>=20 g/day	5442/5894	1.05 (0.79,1.39)		682/5894	1.35 (0.75,2.41)		4215/5894	1.07 (0.79,1.45)
rs12173570	alcohol consumption	interaction	5442/5894	0.99 (0.93,1.06)	0.849054	682/5894	1.11 (0.97,1.28)	0.148945	4215/5894	0.99 (0.92,1.06)	0.685324
rs12405132	age at menarche	=< 11	20058/23080	0.98 (0.91,1.05)		3073/23080	1.09 (0.95,1.25)		14364/23080	0.95 (0.87,1.02)
rs12405132	age at menarche	12-13	20058/23080	0.97 (0.93,1.01)		3073/23080	1.00 (0.92,1.08)		14364/23080	0.95 (0.91,1.00)
rs12405132	age at menarche	>= 14	20058/23080	0.94 (0.90,0.99)		3073/23080	0.96 (0.87,1.05)		14364/23080	0.93 (0.88,0.98)
rs12405132	age at menarche	interaction	20058/23080	0.99 (0.95,1.02)	0.511689	3073/23080	0.96 (0.89,1.03)	0.215007	14364/23080	0.99 (0.95,1.03)	0.678443
rs12405132	ever use of OC	No	14295/17240	0.92 (0.87,0.97)		2237/17240	0.99 (0.87,1.12)		10403/17240	0.91 (0.85,0.96)
rs12405132	ever use of OC	Yes	14295/17240	0.97 (0.93,1.01)		2237/17240	0.99 (0.92,1.07)		10403/17240	0.95 (0.91,1.00)
rs12405132	ever use of OC	interaction	14295/17240	1.06 (0.99,1.13)	0.112587	2237/17240	1.01 (0.87,1.16)	0.942587	10403/17240	1.05 (0.97,1.14)	0.194634
rs12405132	ever FTP	Never	25281/30829	0.95 (0.89,1.02)		3746/30829	0.99 (0.86,1.14)		17867/30829	0.94 (0.87,1.02)
rs12405132	ever FTP	Ever	25281/30829	0.95 (0.92,0.97)		3746/30829	0.99 (0.93,1.04)		17867/30829	0.93 (0.90,0.96)
rs12405132	ever FTP	interaction	25281/30829	0.99 (0.92,1.07)	0.825258	3746/30829	0.99 (0.86,1.16)	0.938272	17867/30829	0.99 (0.91,1.07)	0.786264
rs12405132	age at first FTP	<20 years	17304/20254	0.95 (0.86,1.04)		2654/20254	0.98 (0.83,1.17)		12380/20254	0.91 (0.82,1.01)
rs12405132	age at first FTP	20-24 years	17304/20254	0.99 (0.95,1.04)		2654/20254	1.02 (0.92,1.12)		12380/20254	0.98 (0.93,1.03)
rs12405132	age at first FTP	25-29 years	17304/20254	0.96 (0.91,1.01)		2654/20254	1.03 (0.92,1.15)		12380/20254	0.95 (0.89,1.00)
rs12405132	age at first FTP	>=30 years	17304/20254	0.91 (0.84,0.98)		2654/20254	0.92 (0.79,1.07)		12380/20254	0.90 (0.83,0.97)
rs12405132	age at first FTP	interaction	17304/20254	0.98 (0.95,1.01)	0.170311	2654/20254	0.95 (0.89,1.02)	0.156845	12380/20254	0.99 (0.95,1.02)	0.543539
rs12405132	number of FTP	1	21585/26420	0.93 (0.87,0.99)		3212/26420	0.96 (0.85,1.09)		15209/26420	0.92 (0.85,0.98)
rs12405132	number of FTP	2	21585/26420	0.95 (0.92,0.99)		3212/26420	1.02 (0.94,1.11)		15209/26420	0.94 (0.90,0.98)
rs12405132	number of FTP	3	21585/26420	0.95 (0.90,1.00)		3212/26420	0.96 (0.85,1.08)		15209/26420	0.93 (0.87,0.99)
rs12405132	number of FTP	>=4	21585/26420	0.97 (0.89,1.05)		3212/26420	0.97 (0.82,1.15)		15209/26420	0.96 (0.88,1.05)
rs12405132	number of FTP	interaction	21585/26420	1.01 (0.98,1.04)	0.509921	3212/26420	0.99 (0.93,1.06)	0.841993	15209/26420	1.01 (0.98,1.05)	0.529556
rs12405132	ever breastfed	no	12848/14170	0.94 (0.90,0.98)		2170/14170	0.99 (0.91,1.07)		9371/14170	0.93 (0.89,0.97)
rs12405132	ever breastfed	yes	12848/14170	0.98 (0.90,1.06)		2170/14170	1.04 (0.90,1.21)		9371/14170	0.94 (0.86,1.03)
rs12405132	ever breastfed	interaction	12848/14170	0.96 (0.88,1.05)	0.395825	2170/14170	0.95 (0.80,1.12)	0.509149	9371/14170	0.98 (0.89,1.08)	0.725287
rs12405132	current use of MHT	No	8825/9636	0.95 (0.90,1.00)		1120/9636	0.99 (0.88,1.10)		6792/9636	0.94 (0.88,0.99)
rs12405132	current use of MHT	Yes	8825/9636	0.95 (0.87,1.03)		1120/9636	0.95 (0.79,1.15)		6792/9636	0.94 (0.86,1.02)
rs12405132	current use of MHT	interaction	7201/8066	1.00 (0.90,1.12)	0.964851	930/8354	1.07 (0.79,1.44)	0.664221	5864/8354	0.99 (0.86,1.14)	0.879305
rs12405132	current use of E only MHT	No	7213/8074	0.96 (0.91,1.01)		924/8074	0.98 (0.88,1.09)		5495/8074	0.95 (0.90,1.00)
rs12405132	current use of E only MHT	Yes	7213/8074	1.01 (0.89,1.15)		924/8074	1.06 (0.77,1.47)		5495/8074	0.99 (0.86,1.15)
rs12405132	current use of E only MHT	interaction	7201/8067	1.05 (0.91,1.21)	0.505332	920/8067	1.08 (0.76,1.51)	0.678155	5487/8067	1.05 (0.90,1.23)	0.522351
rs12405132	current use of EP MHT	No	7586/8361	0.96 (0.91,1.01)		931/8361	0.98 (0.88,1.10)		5873/8361	0.95 (0.89,1.00)
rs12405132	current use of EP MHT	Yes	7586/8361	0.95 (0.84,1.07)		931/8361	1.06 (0.81,1.40)		5873/8361	0.93 (0.82,1.06)
rs12405132	current use of EP MHT	interaction	7576/8354	0.99 (0.87,1.13)	0.886303	930/8354	1.07 (0.79,1.44)	0.664221	5864/8354	0.99 (0.86,1.14)	0.879305
rs12405132	BMI premenopausal	<15	4770/4521	1.00 (0.92,1.08)		937/4521	0.96 (0.84,1.10)		3173/4521	0.99 (0.90,1.07)
rs12405132	BMI premenopausal	15-30	4770/4521	0.95 (0.81,1.11)		937/4521	0.88 (0.66,1.17)		3173/4521	0.93 (0.78,1.11)
rs12405132	BMI premenopausal	>= 30	4770/4521	0.97 (0.77,1.22)		937/4521	1.10 (0.73,1.66)		3173/4521	0.95 (0.74,1.23)
rs12405132	BMI premenopausal	interaction	4770/4521	0.99 (0.92,1.07)	0.775194	937/4521	1.02 (0.90,1.17)	0.744036	3173/4521	0.99 (0.91,1.07)	0.782292
rs12405132	BMI postmenopausal	<15	11205/11121	0.96 (0.91,1.00)		1431/11121	1.04 (0.94,1.15)		8456/11121	0.93 (0.88,0.98)
rs12405132	BMI postmenopausal	15-30	11205/11121	0.93 (0.85,1.01)		1431/11121	0.91 (0.77,1.09)		8456/11121	0.94 (0.86,1.03)
rs12405132	BMI postmenopausal	>= 30	11205/11121	0.96 (0.84,1.11)		1431/11121	1.02 (0.76,1.36)		8456/11121	0.92 (0.79,1.07)
rs12405132	BMI postmenopausal	interaction	11205/11121	1.00 (0.95,1.05)	0.929565	1431/11121	0.96 (0.87,1.06)	0.456636	8456/11121	1.01 (0.96,1.06)	0.656944
rs12405132	height	<160 cm	22725/21931	0.94 (0.88,1.00)		3517/21931	0.97 (0.86,1.09)		16410/21931	0.92 (0.86,0.99)
rs12405132	height	160-165 cm	22725/21931	0.93 (0.88,0.98)		3517/21931	0.95 (0.86,1.05)		16410/21931	0.93 (0.88,0.99)
rs12405132	height	165-170 cm	22725/21931	0.94 (0.89,1.00)		3517/21931	0.99 (0.89,1.10)		16410/21931	0.92 (0.87,0.98)
rs12405132	height	>= 170 cm	22725/21931	0.99 (0.93,1.05)		3517/21931	1.06 (0.94,1.19)		16410/21931	0.94 (0.88,1.01)
rs12405132	height	interaction	22725/21931	1.01 (0.99,1.03)	0.339745	3517/21931	1.01 (0.97,1.06)	0.565728	16410/21931	1.00 (0.98,1.03)	0.80052
rs12405132	current smoking	No	9060/10298	0.95 (0.90,0.99)		1493/10298	1.01 (0.92,1.11)		6853/10298	0.92 (0.87,0.96)
rs12405132	current smoking	Yes	9060/10298	0.98 (0.87,1.09)		1493/10298	1.00 (0.81,1.23)		6853/10298	0.97 (0.86,1.09)
rs12405132	current smoking	interaction	9060/10298	1.03 (0.92,1.17)	0.596222	1493/10298	0.99 (0.79,1.25)	0.928593	6853/10298	1.06 (0.93,1.20)	0.417986
rs12405132	packyears of smoking	0	7423/8656	0.94 (0.89,1.00)		1309/8656	1.04 (0.92,1.16)		5667/8656	0.91 (0.85,0.97)
rs12405132	packyears of smoking	>0-10	7423/8656	1.01 (0.91,1.13)		1309/8656	0.97 (0.80,1.19)		5667/8656	1.01 (0.90,1.14)
rs12405132	packyears of smoking	10-20	7423/8656	1.08 (0.92,1.27)		1309/8656	0.99 (0.74,1.34)		5667/8656	1.09 (0.91,1.29)
rs12405132	packyears of smoking	>= 20	7423/8656	0.91 (0.78,1.06)		1309/8656	1.21 (0.91,1.61)		5667/8656	0.85 (0.72,1.00)
rs12405132	packyears of smoking	interaction	7423/8656	1.01 (0.97,1.06)	0.599493	1309/8656	1.04 (0.96,1.13)	0.364158	5667/8656	1.01 (0.96,1.06)	0.688283
rs12405132	alcohol consumption	<20 g/day	5442/5894	0.96 (0.91,1.02)		682/5894	0.94 (0.83,1.07)		4215/5894	0.95 (0.89,1.01)
rs12405132	alcohol consumption	>=20 g/day	5442/5894	1.01 (0.84,1.22)		682/5894	1.30 (0.86,1.97)		4215/5894	0.97 (0.79,1.19)
rs12405132	alcohol consumption	interaction	5442/5894	1.02 (0.97,1.06)	0.50934	682/5894	1.11 (1.00,1.24)	0.0525561	4215/5894	1.00 (0.96,1.06)	0.855331
rs13162653	age at menarche	=< 11	20058/23080	0.97 (0.90,1.04)		3073/23080	0.94 (0.81,1.10)		14364/23080	0.98 (0.90,1.06)
rs13162653	age at menarche	12-13	20058/23080	0.96 (0.92,1.00)		3073/23080	0.94 (0.86,1.03)		14364/23080	0.96 (0.92,1.01)
rs13162653	age at menarche	>= 14	20058/23080	0.97 (0.92,1.02)		3073/23080	0.95 (0.86,1.05)		14364/23080	0.97 (0.92,1.03)
rs13162653	age at menarche	interaction	20058/23080	1.00 (0.96,1.04)	0.969259	3073/23080	1.03 (0.95,1.11)	0.512849	14364/23080	0.99 (0.95,1.03)	0.657402
rs13162653	ever use of OC	No	14295/17240	0.98 (0.93,1.04)		2237/17240	0.96 (0.84,1.10)		10403/17240	0.98 (0.92,1.04)
rs13162653	ever use of OC	Yes	14295/17240	0.98 (0.93,1.02)		2237/17240	0.95 (0.87,1.04)		10403/17240	0.99 (0.94,1.04)
rs13162653	ever use of OC	interaction	14295/17240	0.99 (0.92,1.07)	0.785632	2237/17240	0.98 (0.84,1.14)	0.79296	10403/17240	1.01 (0.93,1.09)	0.849168
rs13162653	ever FTP	Never	25281/30829	1.01 (0.94,1.09)		3746/30829	1.02 (0.88,1.19)		17867/30829	1.02 (0.94,1.10)
rs13162653	ever FTP	Ever	25281/30829	0.95 (0.93,0.98)		3746/30829	0.94 (0.88,0.99)		17867/30829	0.96 (0.93,0.99)
rs13162653	ever FTP	interaction	25281/30829	0.95 (0.88,1.03)	0.191032	3746/30829	0.91 (0.78,1.07)	0.274933	17867/30829	0.94 (0.87,1.03)	0.194656
rs13162653	age at first FTP	<20 years	17304/20254	0.89 (0.80,0.98)		2654/20254	0.85 (0.71,1.03)		12380/20254	0.89 (0.80,0.99)
rs13162653	age at first FTP	20-24 years	17304/20254	0.96 (0.91,1.01)		2654/20254	0.97 (0.88,1.08)		12380/20254	0.96 (0.91,1.02)
rs13162653	age at first FTP	25-29 years	17304/20254	0.98 (0.92,1.03)		2654/20254	0.94 (0.84,1.06)		12380/20254	0.98 (0.92,1.04)
rs13162653	age at first FTP	>=30 years	17304/20254	1.00 (0.93,1.08)		2654/20254	0.93 (0.80,1.09)		12380/20254	1.01 (0.92,1.10)
rs13162653	age at first FTP	interaction	17304/20254	1.02 (0.99,1.06)	0.166286	2654/20254	0.98 (0.91,1.05)	0.5779	12380/20254	1.03 (0.99,1.07)	0.164324
rs13162653	number of FTP	1	21585/26420	0.95 (0.89,1.01)		3212/26420	0.96 (0.84,1.09)		15209/26420	0.97 (0.90,1.04)
rs13162653	number of FTP	2	21585/26420	0.95 (0.91,1.00)		3212/26420	0.95 (0.87,1.04)		15209/26420	0.94 (0.90,0.99)
rs13162653	number of FTP	3	21585/26420	0.96 (0.90,1.02)		3212/26420	0.87 (0.77,0.99)		15209/26420	0.97 (0.90,1.03)
rs13162653	number of FTP	>=4	21585/26420	0.97 (0.89,1.05)		3212/26420	0.94 (0.78,1.13)		15209/26420	0.98 (0.89,1.08)
rs13162653	number of FTP	interaction	21585/26420	1.01 (0.97,1.04)	0.691795	3212/26420	0.98 (0.91,1.04)	0.480938	15209/26420	1.01 (0.97,1.04)	0.67902
rs13162653	ever breastfed	no	12848/14170	0.95 (0.91,1.00)		2170/14170	0.92 (0.85,1.00)		9371/14170	0.96 (0.91,1.01)
rs13162653	ever breastfed	yes	12848/14170	0.94 (0.86,1.03)		2170/14170	0.99 (0.85,1.16)		9371/14170	0.93 (0.85,1.02)
rs13162653	ever breastfed	interaction	12848/14170	1.02 (0.93,1.12)	0.663562	2170/14170	0.93 (0.78,1.11)	0.408802	9371/14170	1.04 (0.93,1.15)	0.494981
rs13162653	current use of MHT	No	8825/9636	0.95 (0.90,1.00)		1120/9636	0.95 (0.85,1.07)		6792/9636	0.94 (0.89,1.00)
rs13162653	current use of MHT	Yes	8825/9636	1.03 (0.94,1.13)		1120/9636	0.95 (0.77,1.16)		6792/9636	1.03 (0.94,1.14)
rs13162653	current use of MHT	interaction	7201/8066	1.08 (0.97,1.21)	0.167227	930/8354	1.00 (0.72,1.39)	0.994341	5864/8354	1.11 (0.95,1.29)	0.188791
rs13162653	current use of E only MHT	No	7213/8074	0.97 (0.92,1.02)		924/8074	0.96 (0.85,1.07)		5495/8074	0.97 (0.91,1.03)
rs13162653	current use of E only MHT	Yes	7213/8074	1.03 (0.90,1.18)		924/8074	1.07 (0.76,1.51)		5495/8074	1.00 (0.86,1.16)
rs13162653	current use of E only MHT	interaction	7201/8067	1.06 (0.91,1.22)	0.464884	920/8067	1.13 (0.78,1.62)	0.515199	5487/8067	1.03 (0.87,1.20)	0.749976
rs13162653	current use of EP MHT	No	7586/8361	0.96 (0.91,1.01)		931/8361	0.95 (0.85,1.07)		5873/8361	0.95 (0.90,1.01)
rs13162653	current use of EP MHT	Yes	7586/8361	1.05 (0.92,1.20)		931/8361	0.94 (0.69,1.28)		5873/8361	1.06 (0.92,1.22)
rs13162653	current use of EP MHT	interaction	7576/8354	1.09 (0.94,1.26)	0.236889	930/8354	1.00 (0.72,1.39)	0.994341	5864/8354	1.11 (0.95,1.29)	0.188791
rs13162653	BMI premenopausal	<15	4770/4521	0.98 (0.90,1.06)		937/4521	0.96 (0.84,1.11)		3173/4521	0.99 (0.90,1.08)
rs13162653	BMI premenopausal	15-30	4770/4521	1.05 (0.88,1.24)		937/4521	1.09 (0.81,1.47)		3173/4521	1.03 (0.86,1.24)
rs13162653	BMI premenopausal	>= 30	4770/4521	0.92 (0.72,1.18)		937/4521	1.04 (0.68,1.60)		3173/4521	0.96 (0.73,1.25)
rs13162653	BMI premenopausal	interaction	4770/4521	1.00 (0.93,1.08)	0.948695	937/4521	1.02 (0.89,1.17)	0.789127	3173/4521	1.01 (0.93,1.10)	0.855715
rs13162653	BMI postmenopausal	<15	11205/11121	0.96 (0.92,1.01)		1431/11121	0.96 (0.87,1.07)		8456/11121	0.96 (0.91,1.01)
rs13162653	BMI postmenopausal	15-30	11205/11121	1.01 (0.92,1.10)		1431/11121	0.96 (0.80,1.15)		8456/11121	1.00 (0.91,1.11)
rs13162653	BMI postmenopausal	>= 30	11205/11121	0.93 (0.80,1.08)		1431/11121	0.90 (0.66,1.22)		8456/11121	0.94 (0.80,1.10)
rs13162653	BMI postmenopausal	interaction	11205/11121	1.02 (0.97,1.07)	0.511872	1431/11121	1.00 (0.90,1.11)	0.941703	8456/11121	1.02 (0.97,1.08)	0.438331
rs13162653	height	<160 cm	22725/21931	0.96 (0.90,1.02)		3517/21931	0.92 (0.82,1.04)		16410/21931	0.95 (0.88,1.02)
rs13162653	height	160-165 cm	22725/21931	0.96 (0.91,1.02)		3517/21931	1.01 (0.90,1.12)		16410/21931	0.97 (0.91,1.03)
rs13162653	height	165-170 cm	22725/21931	0.97 (0.91,1.03)		3517/21931	0.97 (0.87,1.09)		16410/21931	0.97 (0.91,1.04)
rs13162653	height	>= 170 cm	22725/21931	1.00 (0.94,1.07)		3517/21931	0.89 (0.78,1.01)		16410/21931	1.02 (0.95,1.09)
rs13162653	height	interaction	22725/21931	1.01 (0.98,1.03)	0.501079	3517/21931	1.00 (0.96,1.05)	0.997617	16410/21931	1.01 (0.98,1.03)	0.553558
rs13162653	current smoking	No	9060/10298	0.97 (0.92,1.02)		1493/10298	0.96 (0.87,1.06)		6853/10298	0.98 (0.93,1.03)
rs13162653	current smoking	Yes	9060/10298	0.95 (0.85,1.07)		1493/10298	0.90 (0.72,1.12)		6853/10298	0.97 (0.85,1.10)
rs13162653	current smoking	interaction	9060/10298	0.98 (0.86,1.12)	0.774154	1493/10298	0.93 (0.73,1.19)	0.566074	6853/10298	0.99 (0.86,1.14)	0.919774
rs13162653	packyears of smoking	0	7423/8656	0.98 (0.92,1.04)		1309/8656	0.99 (0.87,1.12)		5667/8656	0.98 (0.92,1.05)
rs13162653	packyears of smoking	>0-10	7423/8656	0.97 (0.86,1.09)		1309/8656	0.91 (0.74,1.13)		5667/8656	0.99 (0.87,1.12)
rs13162653	packyears of smoking	10-20	7423/8656	0.96 (0.80,1.14)		1309/8656	0.72 (0.52,1.00)		5667/8656	1.02 (0.85,1.24)
rs13162653	packyears of smoking	>= 20	7423/8656	0.93 (0.79,1.08)		1309/8656	1.06 (0.79,1.41)		5667/8656	0.91 (0.77,1.07)
rs13162653	packyears of smoking	interaction	7423/8656	0.99 (0.94,1.03)	0.547123	1309/8656	0.99 (0.91,1.08)	0.823738	5667/8656	0.98 (0.94,1.03)	0.528446
rs13162653	alcohol consumption	<20 g/day	5442/5894	0.97 (0.91,1.03)		682/5894	1.03 (0.90,1.18)		4215/5894	0.96 (0.90,1.03)
rs13162653	alcohol consumption	>=20 g/day	5442/5894	0.82 (0.68,1.00)		682/5894	0.64 (0.40,1.00)		4215/5894	0.86 (0.70,1.06)
rs13162653	alcohol consumption	interaction	5442/5894	0.99 (0.94,1.04)	0.639456	682/5894	0.91 (0.82,1.02)	0.119731	4215/5894	1.00 (0.95,1.05)	0.947025
rs13267382	age at menarche	=< 11	20058/23080	0.93 (0.86,1.00)		3073/23080	0.99 (0.86,1.14)		14364/23080	0.91 (0.84,0.98)
rs13267382	age at menarche	12-13	20058/23080	0.93 (0.89,0.97)		3073/23080	0.94 (0.87,1.02)		14364/23080	0.93 (0.89,0.98)
rs13267382	age at menarche	>= 14	20058/23080	0.95 (0.90,0.99)		3073/23080	0.95 (0.86,1.04)		14364/23080	0.95 (0.90,1.00)
rs13267382	age at menarche	interaction	20058/23080	1.00 (0.96,1.04)	0.989962	3073/23080	0.97 (0.91,1.05)	0.479936	14364/23080	1.01 (0.97,1.05)	0.646652
rs13267382	ever use of OC	No	14295/17240	0.91 (0.86,0.96)		2237/17240	0.82 (0.72,0.92)		10403/17240	0.91 (0.86,0.97)
rs13267382	ever use of OC	Yes	14295/17240	0.93 (0.90,0.97)		2237/17240	0.97 (0.89,1.05)		10403/17240	0.93 (0.88,0.97)
rs13267382	ever use of OC	interaction	14295/17240	1.03 (0.96,1.10)	0.425734	2237/17240	1.18 (1.02,1.37)	0.0264453	10403/17240	1.01 (0.94,1.09)	0.776059
rs13267382	ever FTP	Never	25281/30829	0.91 (0.85,0.97)		3746/30829	0.93 (0.81,1.07)		17867/30829	0.92 (0.85,0.99)
rs13267382	ever FTP	Ever	25281/30829	0.94 (0.92,0.97)		3746/30829	0.94 (0.89,0.99)		17867/30829	0.94 (0.91,0.97)
rs13267382	ever FTP	interaction	25281/30829	1.04 (0.96,1.11)	0.33527	3746/30829	1.01 (0.87,1.17)	0.934603	17867/30829	1.03 (0.95,1.11)	0.533537
rs13267382	age at first FTP	<20 years	17304/20254	1.01 (0.92,1.11)		2654/20254	1.12 (0.94,1.33)		12380/20254	1.00 (0.90,1.11)
rs13267382	age at first FTP	20-24 years	17304/20254	0.92 (0.88,0.97)		2654/20254	1.00 (0.91,1.11)		12380/20254	0.91 (0.86,0.96)
rs13267382	age at first FTP	25-29 years	17304/20254	0.97 (0.92,1.02)		2654/20254	0.91 (0.81,1.02)		12380/20254	0.98 (0.92,1.03)
rs13267382	age at first FTP	>=30 years	17304/20254	0.92 (0.85,0.99)		2654/20254	0.79 (0.68,0.91)		12380/20254	0.94 (0.87,1.02)
rs13267382	age at first FTP	interaction	17304/20254	0.99 (0.96,1.02)	0.467591	2654/20254	0.89 (0.83,0.95)	0.000519687	12380/20254	1.00 (0.96,1.04)	0.98874
rs13267382	number of FTP	1	21585/26420	0.94 (0.89,1.01)		3212/26420	0.96 (0.85,1.09)		15209/26420	0.91 (0.85,0.98)
rs13267382	number of FTP	2	21585/26420	0.93 (0.90,0.97)		3212/26420	0.94 (0.87,1.02)		15209/26420	0.94 (0.90,0.98)
rs13267382	number of FTP	3	21585/26420	0.97 (0.92,1.03)		3212/26420	0.97 (0.86,1.09)		15209/26420	0.96 (0.90,1.03)
rs13267382	number of FTP	>=4	21585/26420	0.94 (0.87,1.02)		3212/26420	0.81 (0.69,0.96)		15209/26420	0.96 (0.88,1.05)
rs13267382	number of FTP	interaction	21585/26420	1.01 (0.98,1.04)	0.68554	3212/26420	0.96 (0.90,1.03)	0.233409	15209/26420	1.02 (0.99,1.05)	0.258774
rs13267382	ever breastfed	no	12848/14170	0.93 (0.90,0.97)		2170/14170	0.94 (0.87,1.02)		9371/14170	0.94 (0.89,0.98)
rs13267382	ever breastfed	yes	12848/14170	0.98 (0.90,1.06)		2170/14170	0.98 (0.85,1.13)		9371/14170	0.98 (0.89,1.07)
rs13267382	ever breastfed	interaction	12848/14170	0.96 (0.87,1.05)	0.338481	2170/14170	0.97 (0.82,1.14)	0.679301	9371/14170	0.96 (0.87,1.06)	0.418627
rs13267382	current use of MHT	No	8825/9636	0.96 (0.91,1.01)		1120/9636	0.96 (0.86,1.07)		6792/9636	0.97 (0.92,1.02)
rs13267382	current use of MHT	Yes	8825/9636	0.93 (0.85,1.01)		1120/9636	0.94 (0.77,1.13)		6792/9636	0.92 (0.84,1.00)
rs13267382	current use of MHT	interaction	7201/8066	0.97 (0.87,1.08)	0.608344	930/8354	0.94 (0.69,1.28)	0.683858	5864/8354	0.95 (0.82,1.10)	0.484769
rs13267382	current use of E only MHT	No	7213/8074	0.95 (0.91,1.00)		924/8074	1.01 (0.90,1.12)		5495/8074	0.96 (0.90,1.01)
rs13267382	current use of E only MHT	Yes	7213/8074	1.03 (0.91,1.18)		924/8074	0.89 (0.65,1.24)		5495/8074	1.06 (0.92,1.22)
rs13267382	current use of E only MHT	interaction	7201/8067	1.08 (0.94,1.25)	0.260774	920/8067	0.88 (0.63,1.25)	0.477445	5487/8067	1.10 (0.94,1.29)	0.213014
rs13267382	current use of EP MHT	No	7586/8361	0.97 (0.92,1.02)		931/8361	1.01 (0.91,1.13)		5873/8361	0.97 (0.92,1.02)
rs13267382	current use of EP MHT	Yes	7586/8361	0.91 (0.80,1.03)		931/8361	0.95 (0.71,1.28)		5873/8361	0.92 (0.80,1.06)
rs13267382	current use of EP MHT	interaction	7576/8354	0.93 (0.81,1.07)	0.339753	930/8354	0.94 (0.69,1.28)	0.683858	5864/8354	0.95 (0.82,1.10)	0.484769
rs13267382	BMI premenopausal	<15	4770/4521	0.90 (0.83,0.98)		937/4521	0.90 (0.79,1.02)		3173/4521	0.93 (0.85,1.01)
rs13267382	BMI premenopausal	15-30	4770/4521	1.01 (0.87,1.18)		937/4521	1.13 (0.85,1.50)		3173/4521	0.99 (0.84,1.17)
rs13267382	BMI premenopausal	>= 30	4770/4521	0.98 (0.78,1.24)		937/4521	1.05 (0.70,1.57)		3173/4521	1.00 (0.78,1.29)
rs13267382	BMI premenopausal	interaction	4770/4521	1.05 (0.98,1.14)	0.15841	937/4521	1.10 (0.97,1.25)	0.133497	3173/4521	1.03 (0.95,1.12)	0.487854
rs13267382	BMI postmenopausal	<15	11205/11121	0.94 (0.89,0.98)		1431/11121	0.96 (0.87,1.07)		8456/11121	0.94 (0.89,0.99)
rs13267382	BMI postmenopausal	15-30	11205/11121	0.97 (0.89,1.06)		1431/11121	0.95 (0.80,1.12)		8456/11121	1.00 (0.91,1.10)
rs13267382	BMI postmenopausal	>= 30	11205/11121	0.94 (0.82,1.09)		1431/11121	0.92 (0.69,1.23)		8456/11121	0.97 (0.83,1.13)
rs13267382	BMI postmenopausal	interaction	11205/11121	1.00 (0.95,1.05)	0.927235	1431/11121	0.98 (0.89,1.08)	0.715069	8456/11121	1.01 (0.96,1.06)	0.696381
rs13267382	height	<160 cm	22725/21931	0.93 (0.87,0.99)		3517/21931	0.94 (0.83,1.05)		16410/21931	0.94 (0.88,1.01)
rs13267382	height	160-165 cm	22725/21931	0.92 (0.87,0.97)		3517/21931	0.94 (0.85,1.04)		16410/21931	0.92 (0.87,0.98)
rs13267382	height	165-170 cm	22725/21931	0.94 (0.89,1.00)		3517/21931	0.92 (0.83,1.03)		16410/21931	0.95 (0.89,1.00)
rs13267382	height	>= 170 cm	22725/21931	0.95 (0.90,1.01)		3517/21931	0.97 (0.86,1.09)		16410/21931	0.94 (0.88,1.00)
rs13267382	height	interaction	22725/21931	1.01 (0.99,1.03)	0.401034	3517/21931	1.01 (0.97,1.05)	0.763374	16410/21931	1.00 (0.98,1.03)	0.818112
rs13267382	current smoking	No	9060/10298	0.93 (0.88,0.97)		1493/10298	0.91 (0.83,0.99)		6853/10298	0.92 (0.88,0.97)
rs13267382	current smoking	Yes	9060/10298	0.91 (0.81,1.01)		1493/10298	1.03 (0.84,1.27)		6853/10298	0.89 (0.79,1.00)
rs13267382	current smoking	interaction	9060/10298	0.98 (0.87,1.10)	0.723136	1493/10298	1.15 (0.91,1.44)	0.240711	6853/10298	0.97 (0.85,1.10)	0.612439
rs13267382	packyears of smoking	0	7423/8656	0.93 (0.87,0.98)		1309/8656	0.89 (0.79,1.00)		5667/8656	0.93 (0.87,0.99)
rs13267382	packyears of smoking	>0-10	7423/8656	0.95 (0.85,1.06)		1309/8656	1.03 (0.84,1.26)		5667/8656	0.96 (0.85,1.08)
rs13267382	packyears of smoking	10-20	7423/8656	0.83 (0.70,0.97)		1309/8656	0.86 (0.64,1.15)		5667/8656	0.81 (0.68,0.96)
rs13267382	packyears of smoking	>= 20	7423/8656	0.92 (0.79,1.06)		1309/8656	1.01 (0.77,1.33)		5667/8656	0.89 (0.76,1.04)
rs13267382	packyears of smoking	interaction	7423/8656	0.99 (0.95,1.03)	0.611435	1309/8656	1.01 (0.93,1.09)	0.876073	5667/8656	0.98 (0.94,1.03)	0.508354
rs13267382	alcohol consumption	<20 g/day	5442/5894	0.95 (0.89,1.00)		682/5894	0.89 (0.78,1.01)		4215/5894	0.95 (0.89,1.01)
rs13267382	alcohol consumption	>=20 g/day	5442/5894	0.87 (0.72,1.04)		682/5894	0.93 (0.60,1.43)		4215/5894	0.88 (0.72,1.07)
rs13267382	alcohol consumption	interaction	5442/5894	0.96 (0.92,1.01)	0.131663	682/5894	0.93 (0.86,1.01)	0.0740923	4215/5894	0.96 (0.91,1.02)	0.175457
rs13294895	age at menarche	=< 11	20055/23074	1.01 (0.92,1.10)		3073/23074	0.97 (0.82,1.16)		14363/23074	1.02 (0.92,1.12)
rs13294895	age at menarche	12-13	20055/23074	1.07 (1.02,1.13)		3073/23074	0.98 (0.88,1.09)		14363/23074	1.11 (1.05,1.17)
rs13294895	age at menarche	>= 14	20055/23074	1.08 (1.02,1.15)		3073/23074	1.04 (0.92,1.17)		14363/23074	1.10 (1.03,1.17)
rs13294895	age at menarche	interaction	20055/23074	1.03 (0.98,1.07)	0.276936	3073/23074	1.04 (0.95,1.14)	0.38449	14363/23074	1.02 (0.97,1.07)	0.439601
rs13294895	ever use of OC	No	14292/17234	1.05 (0.98,1.12)		2237/17234	1.01 (0.87,1.17)		10402/17234	1.04 (0.97,1.12)
rs13294895	ever use of OC	Yes	14292/17234	1.07 (1.02,1.13)		2237/17234	1.02 (0.92,1.12)		10402/17234	1.12 (1.06,1.19)
rs13294895	ever use of OC	interaction	14292/17234	1.03 (0.94,1.12)	0.51447	2237/17234	1.01 (0.84,1.21)	0.920748	10402/17234	1.08 (0.99,1.19)	0.0970469
rs13294895	ever FTP	Never	25278/30823	1.08 (0.99,1.17)		3746/30823	0.93 (0.78,1.11)		17866/30823	1.10 (1.00,1.21)
rs13294895	ever FTP	Ever	25278/30823	1.06 (1.03,1.10)		3746/30823	1.01 (0.94,1.08)		17866/30823	1.08 (1.04,1.12)
rs13294895	ever FTP	interaction	25278/30823	0.99 (0.90,1.08)	0.768806	3746/30823	1.08 (0.89,1.30)	0.42346	17866/30823	0.98 (0.89,1.08)	0.682649
rs13294895	age at first FTP	<20 years	17302/20250	1.04 (0.93,1.17)		2654/20250	0.92 (0.74,1.14)		12380/20250	1.08 (0.96,1.23)
rs13294895	age at first FTP	20-24 years	17302/20250	1.07 (1.01,1.14)		2654/20250	1.01 (0.89,1.14)		12380/20250	1.09 (1.02,1.17)
rs13294895	age at first FTP	25-29 years	17302/20250	1.08 (1.01,1.15)		2654/20250	1.04 (0.90,1.20)		12380/20250	1.09 (1.01,1.17)
rs13294895	age at first FTP	>=30 years	17302/20250	1.02 (0.93,1.12)		2654/20250	0.97 (0.81,1.16)		12380/20250	1.04 (0.94,1.15)
rs13294895	age at first FTP	interaction	17302/20250	0.99 (0.95,1.03)	0.477679	2654/20250	0.99 (0.92,1.08)	0.884615	12380/20250	0.98 (0.94,1.03)	0.469993
rs13294895	number of FTP	1	21583/26416	0.97 (0.90,1.05)		3212/26416	0.95 (0.81,1.10)		15209/26416	0.99 (0.91,1.08)
rs13294895	number of FTP	2	21583/26416	1.08 (1.03,1.13)		3212/26416	1.02 (0.93,1.14)		15209/26416	1.09 (1.03,1.16)
rs13294895	number of FTP	3	21583/26416	1.12 (1.04,1.20)		3212/26416	1.08 (0.93,1.25)		15209/26416	1.13 (1.04,1.22)
rs13294895	number of FTP	>=4	21583/26416	1.06 (0.96,1.17)		3212/26416	0.91 (0.73,1.13)		15209/26416	1.06 (0.95,1.18)
rs13294895	number of FTP	interaction	21583/26416	1.03 (1.00,1.07)	0.07462	3212/26416	1.01 (0.93,1.09)	0.817354	15209/26416	1.03 (0.99,1.07)	0.168219
rs13294895	ever breastfed	no	12848/14169	1.10 (1.05,1.16)		2170/14169	1.04 (0.95,1.15)		9371/14169	1.13 (1.07,1.19)
rs13294895	ever breastfed	yes	12848/14169	0.93 (0.84,1.03)		2170/14169	0.84 (0.69,1.01)		9371/14169	0.96 (0.86,1.07)
rs13294895	ever breastfed	interaction	12848/14169	1.19 (1.06,1.33)	0.00256424	2170/14169	1.24 (1.00,1.54)	0.0440795	9371/14169	1.18 (1.04,1.33)	0.00863587
rs13294895	current use of MHT	No	8822/9632	1.04 (0.97,1.10)		1120/9632	1.00 (0.88,1.14)		6791/9632	1.05 (0.98,1.12)
rs13294895	current use of MHT	Yes	8822/9632	1.00 (0.90,1.11)		1120/9632	0.96 (0.76,1.21)		6791/9632	1.02 (0.91,1.14)
rs13294895	current use of MHT	interaction	7198/8062	0.99 (0.86,1.12)	0.826779	930/8350	0.86 (0.58,1.25)	0.415007	5863/8350	1.10 (0.92,1.31)	0.31637
rs13294895	current use of E only MHT	No	7210/8070	1.03 (0.97,1.10)		924/8070	0.97 (0.85,1.11)		5494/8070	1.05 (0.98,1.12)
rs13294895	current use of E only MHT	Yes	7210/8070	1.04 (0.89,1.22)		924/8070	1.16 (0.79,1.71)		5494/8070	1.02 (0.86,1.22)
rs13294895	current use of E only MHT	interaction	7198/8063	1.00 (0.84,1.20)	0.956415	920/8063	1.18 (0.79,1.78)	0.419004	5486/8063	0.98 (0.81,1.18)	0.805165
rs13294895	current use of EP MHT	No	7583/8357	1.03 (0.97,1.10)		931/8357	1.02 (0.90,1.17)		5872/8357	1.03 (0.97,1.11)
rs13294895	current use of EP MHT	Yes	7583/8357	1.07 (0.92,1.25)		931/8357	0.88 (0.62,1.26)		5872/8357	1.13 (0.96,1.33)
rs13294895	current use of EP MHT	interaction	7573/8350	1.04 (0.88,1.23)	0.673611	930/8350	0.86 (0.58,1.25)	0.415007	5863/8350	1.10 (0.92,1.31)	0.31637
rs13294895	BMI premenopausal	<15	4770/4520	1.11 (1.01,1.23)		937/4520	1.02 (0.87,1.21)		3173/4520	1.11 (1.00,1.23)
rs13294895	BMI premenopausal	15-30	4770/4520	1.15 (0.94,1.39)		937/4520	1.00 (0.70,1.45)		3173/4520	1.23 (1.00,1.52)
rs13294895	BMI premenopausal	>= 30	4770/4520	1.16 (0.88,1.52)		937/4520	0.89 (0.54,1.45)		3173/4520	1.21 (0.90,1.63)
rs13294895	BMI premenopausal	interaction	4770/4520	1.06 (0.97,1.16)	0.202005	937/4520	1.04 (0.89,1.22)	0.606962	3173/4520	1.08 (0.98,1.19)	0.120299
rs13294895	BMI postmenopausal	<15	11202/11117	1.06 (1.00,1.12)		1431/11117	1.02 (0.90,1.16)		8455/11117	1.06 (1.00,1.13)
rs13294895	BMI postmenopausal	15-30	11202/11117	1.10 (0.99,1.23)		1431/11117	0.94 (0.76,1.16)		8455/11117	1.16 (1.04,1.30)
rs13294895	BMI postmenopausal	>= 30	11202/11117	0.94 (0.79,1.12)		1431/11117	1.01 (0.72,1.42)		8455/11117	0.93 (0.77,1.12)
rs13294895	BMI postmenopausal	interaction	11202/11117	1.00 (0.94,1.06)	0.986516	1431/11117	1.00 (0.89,1.13)	0.984516	8455/11117	1.01 (0.95,1.07)	0.837679
rs13294895	height	<160 cm	22722/21925	1.07 (0.99,1.15)		3517/21925	0.98 (0.84,1.13)		16409/21925	1.09 (1.01,1.19)
rs13294895	height	160-165 cm	22722/21925	1.07 (1.01,1.15)		3517/21925	0.91 (0.80,1.04)		16409/21925	1.11 (1.03,1.19)
rs13294895	height	165-170 cm	22722/21925	1.08 (1.01,1.16)		3517/21925	1.14 (1.01,1.30)		16409/21925	1.08 (1.00,1.16)
rs13294895	height	>= 170 cm	22722/21925	1.04 (0.96,1.12)		3517/21925	0.93 (0.80,1.08)		16409/21925	1.08 (1.00,1.17)
rs13294895	height	interaction	22722/21925	0.99 (0.97,1.02)	0.614299	3517/21925	1.01 (0.95,1.06)	0.83629	16409/21925	1.00 (0.97,1.03)	0.771195
rs13294895	current smoking	No	9057/10292	1.10 (1.04,1.16)		1493/10292	1.11 (0.99,1.24)		6852/10292	1.10 (1.03,1.17)
rs13294895	current smoking	Yes	9057/10292	0.99 (0.87,1.14)		1493/10292	0.80 (0.61,1.05)		6852/10292	1.07 (0.92,1.24)
rs13294895	current smoking	interaction	9057/10292	0.91 (0.78,1.05)	0.196725	1493/10292	0.73 (0.54,0.97)	0.0279252	6852/10292	0.98 (0.83,1.14)	0.766584
rs13294895	packyears of smoking	0	7421/8652	1.11 (1.04,1.20)		1309/8652	1.17 (1.02,1.35)		5666/8652	1.11 (1.03,1.21)
rs13294895	packyears of smoking	>0-10	7421/8652	1.09 (0.96,1.25)		1309/8652	0.96 (0.75,1.23)		5666/8652	1.14 (0.99,1.32)
rs13294895	packyears of smoking	10-20	7421/8652	1.10 (0.90,1.35)		1309/8652	0.96 (0.66,1.39)		5666/8652	1.14 (0.91,1.42)
rs13294895	packyears of smoking	>= 20	7421/8652	0.96 (0.80,1.15)		1309/8652	0.66 (0.45,0.97)		5666/8652	1.03 (0.85,1.24)
rs13294895	packyears of smoking	interaction	7421/8652	0.98 (0.93,1.03)	0.419069	1309/8652	0.87 (0.77,0.97)	0.00864661	5666/8652	0.99 (0.94,1.05)	0.804636
rs13294895	alcohol consumption	<20 g/day	5439/5889	1.03 (0.96,1.10)		682/5889	0.95 (0.81,1.11)		4214/5889	1.06 (0.98,1.14)
rs13294895	alcohol consumption	>=20 g/day	5439/5889	1.24 (0.98,1.57)		682/5889	1.08 (0.64,1.84)		4214/5889	1.26 (0.98,1.62)
rs13294895	alcohol consumption	interaction	5439/5889	1.03 (0.97,1.08)	0.387444	682/5889	1.06 (0.94,1.19)	0.328362	4214/5889	1.02 (0.96,1.09)	0.430488
rs13365225	age at menarche	=< 11	20058/23080	0.97 (0.89,1.06)		3073/23080	0.96 (0.80,1.16)		14364/23080	0.98 (0.89,1.09)
rs13365225	age at menarche	12-13	20058/23080	0.90 (0.85,0.95)		3073/23080	0.95 (0.85,1.06)		14364/23080	0.88 (0.83,0.94)
rs13365225	age at menarche	>= 14	20058/23080	1.02 (0.96,1.08)		3073/23080	1.06 (0.94,1.20)		14364/23080	1.01 (0.95,1.08)
rs13365225	age at menarche	interaction	20058/23080	1.04 (0.99,1.08)	0.139313	3073/23080	1.04 (0.95,1.14)	0.375202	14364/23080	1.03 (0.98,1.09)	0.233618
rs13365225	ever use of OC	No	14295/17240	0.93 (0.87,1.00)		2237/17240	0.90 (0.77,1.06)		10403/17240	0.92 (0.85,0.99)
rs13365225	ever use of OC	Yes	14295/17240	0.94 (0.89,0.99)		2237/17240	0.97 (0.87,1.07)		10403/17240	0.94 (0.89,1.00)
rs13365225	ever use of OC	interaction	14295/17240	0.99 (0.91,1.09)	0.88064	2237/17240	1.05 (0.87,1.27)	0.593498	10403/17240	1.01 (0.92,1.11)	0.860319
rs13365225	ever FTP	Never	25281/30829	0.92 (0.84,1.00)		3746/30829	0.94 (0.78,1.12)		17867/30829	0.90 (0.82,0.99)
rs13365225	ever FTP	Ever	25281/30829	0.96 (0.93,1.00)		3746/30829	0.97 (0.90,1.04)		17867/30829	0.96 (0.92,1.00)
rs13365225	ever FTP	interaction	25281/30829	1.05 (0.96,1.16)	0.299389	3746/30829	1.04 (0.85,1.26)	0.706428	17867/30829	1.08 (0.97,1.20)	0.178213
rs13365225	age at first FTP	<20 years	17304/20254	0.92 (0.81,1.04)		2654/20254	1.00 (0.80,1.26)		12380/20254	0.92 (0.80,1.05)
rs13365225	age at first FTP	20-24 years	17304/20254	0.98 (0.92,1.04)		2654/20254	0.98 (0.87,1.11)		12380/20254	0.98 (0.92,1.05)
rs13365225	age at first FTP	25-29 years	17304/20254	0.96 (0.89,1.03)		2654/20254	1.01 (0.88,1.17)		12380/20254	0.94 (0.87,1.02)
rs13365225	age at first FTP	>=30 years	17304/20254	0.97 (0.88,1.06)		2654/20254	1.00 (0.83,1.21)		12380/20254	0.97 (0.87,1.07)
rs13365225	age at first FTP	interaction	17304/20254	1.01 (0.97,1.05)	0.574981	2654/20254	1.03 (0.95,1.12)	0.502057	12380/20254	1.01 (0.96,1.05)	0.813688
rs13365225	number of FTP	1	21585/26420	0.98 (0.90,1.06)		3212/26420	0.84 (0.71,0.98)		15209/26420	1.02 (0.94,1.12)
rs13365225	number of FTP	2	21585/26420	0.97 (0.92,1.02)		3212/26420	0.98 (0.88,1.09)		15209/26420	0.96 (0.90,1.01)
rs13365225	number of FTP	3	21585/26420	0.92 (0.86,0.99)		3212/26420	1.01 (0.86,1.17)		15209/26420	0.91 (0.84,0.99)
rs13365225	number of FTP	>=4	21585/26420	1.00 (0.91,1.11)		3212/26420	1.13 (0.91,1.41)		15209/26420	0.97 (0.87,1.09)
rs13365225	number of FTP	interaction	21585/26420	1.00 (0.96,1.04)	0.829333	3212/26420	1.10 (1.01,1.19)	0.0276342	15209/26420	0.97 (0.93,1.02)	0.221865
rs13365225	ever breastfed	no	12848/14170	0.96 (0.91,1.01)		2170/14170	1.02 (0.92,1.12)		9371/14170	0.95 (0.89,1.00)
rs13365225	ever breastfed	yes	12848/14170	1.05 (0.95,1.16)		2170/14170	0.97 (0.81,1.18)		9371/14170	1.05 (0.94,1.18)
rs13365225	ever breastfed	interaction	12848/14170	0.93 (0.83,1.05)	0.23111	2170/14170	1.06 (0.85,1.31)	0.605219	9371/14170	0.93 (0.82,1.05)	0.245893
rs13365225	current use of MHT	No	8825/9636	0.97 (0.91,1.04)		1120/9636	0.98 (0.85,1.13)		6792/9636	0.96 (0.89,1.03)
rs13365225	current use of MHT	Yes	8825/9636	0.91 (0.82,1.02)		1120/9636	0.73 (0.57,0.95)		6792/9636	0.90 (0.80,1.01)
rs13365225	current use of MHT	interaction	7201/8066	0.96 (0.84,1.10)	0.576988	930/8354	0.95 (0.64,1.42)	0.815642	5864/8354	0.98 (0.82,1.18)	0.856115
rs13365225	current use of E only MHT	No	7213/8074	0.95 (0.89,1.01)		924/8074	0.93 (0.81,1.08)		5495/8074	0.94 (0.87,1.01)
rs13365225	current use of E only MHT	Yes	7213/8074	0.93 (0.79,1.10)		924/8074	0.68 (0.44,1.07)		5495/8074	0.93 (0.78,1.12)
rs13365225	current use of E only MHT	interaction	7201/8067	0.97 (0.81,1.16)	0.76742	920/8067	0.74 (0.46,1.18)	0.188496	5487/8067	0.99 (0.81,1.20)	0.882704
rs13365225	current use of EP MHT	No	7586/8361	0.94 (0.88,1.01)		931/8361	0.90 (0.77,1.04)		5873/8361	0.94 (0.87,1.00)
rs13365225	current use of EP MHT	Yes	7586/8361	0.92 (0.79,1.08)		931/8361	0.84 (0.58,1.22)		5873/8361	0.92 (0.78,1.10)
rs13365225	current use of EP MHT	interaction	7576/8354	0.97 (0.82,1.16)	0.753795	930/8354	0.95 (0.64,1.42)	0.815642	5864/8354	0.98 (0.82,1.18)	0.856115
rs13365225	BMI premenopausal	<15	4770/4521	0.87 (0.79,0.97)		937/4521	1.03 (0.87,1.21)		3173/4521	0.84 (0.75,0.94)
rs13365225	BMI premenopausal	15-30	4770/4521	0.99 (0.81,1.22)		937/4521	1.17 (0.82,1.66)		3173/4521	0.98 (0.79,1.23)
rs13365225	BMI premenopausal	>= 30	4770/4521	1.06 (0.77,1.45)		937/4521	1.02 (0.58,1.82)		3173/4521	1.05 (0.75,1.48)
rs13365225	BMI premenopausal	interaction	4770/4521	1.03 (0.94,1.14)	0.529872	937/4521	1.03 (0.87,1.22)	0.701931	3173/4521	1.03 (0.93,1.14)	0.570615
rs13365225	BMI postmenopausal	<15	11205/11121	0.94 (0.89,1.00)		1431/11121	0.99 (0.87,1.13)		8456/11121	0.93 (0.88,1.00)
rs13365225	BMI postmenopausal	15-30	11205/11121	0.93 (0.83,1.03)		1431/11121	0.78 (0.62,0.97)		8456/11121	0.93 (0.83,1.05)
rs13365225	BMI postmenopausal	>= 30	11205/11121	1.10 (0.91,1.32)		1431/11121	1.30 (0.91,1.85)		8456/11121	1.07 (0.87,1.30)
rs13365225	BMI postmenopausal	interaction	11205/11121	1.04 (0.98,1.10)	0.2277	1431/11121	0.99 (0.87,1.12)	0.824663	8456/11121	1.04 (0.97,1.10)	0.28646
rs13365225	height	<160 cm	22725/21931	0.92 (0.85,0.99)		3517/21931	0.92 (0.79,1.06)		16410/21931	0.91 (0.83,0.99)
rs13365225	height	160-165 cm	22725/21931	0.96 (0.90,1.03)		3517/21931	0.93 (0.81,1.07)		16410/21931	0.97 (0.90,1.04)
rs13365225	height	165-170 cm	22725/21931	0.96 (0.90,1.04)		3517/21931	1.04 (0.90,1.19)		16410/21931	0.96 (0.88,1.03)
rs13365225	height	>= 170 cm	22725/21931	0.96 (0.88,1.04)		3517/21931	0.98 (0.84,1.14)		16410/21931	0.96 (0.88,1.04)
rs13365225	height	interaction	22725/21931	1.01 (0.98,1.04)	0.607129	3517/21931	1.02 (0.97,1.08)	0.409229	16410/21931	1.01 (0.98,1.04)	0.648375
rs13365225	current smoking	No	9060/10298	0.91 (0.86,0.97)		1493/10298	0.89 (0.79,1.00)		6853/10298	0.91 (0.86,0.97)
rs13365225	current smoking	Yes	9060/10298	0.86 (0.75,0.99)		1493/10298	0.88 (0.68,1.14)		6853/10298	0.89 (0.76,1.03)
rs13365225	current smoking	interaction	9060/10298	0.94 (0.81,1.09)	0.427812	1493/10298	0.98 (0.74,1.31)	0.889448	6853/10298	0.97 (0.83,1.14)	0.728772
rs13365225	packyears of smoking	0	7423/8656	0.90 (0.84,0.97)		1309/8656	0.97 (0.84,1.12)		5667/8656	0.89 (0.82,0.97)
rs13365225	packyears of smoking	>0-10	7423/8656	0.92 (0.81,1.06)		1309/8656	0.77 (0.59,1.00)		5667/8656	0.96 (0.83,1.11)
rs13365225	packyears of smoking	10-20	7423/8656	0.87 (0.70,1.07)		1309/8656	0.78 (0.53,1.16)		5667/8656	0.91 (0.72,1.14)
rs13365225	packyears of smoking	>= 20	7423/8656	0.88 (0.74,1.06)		1309/8656	1.03 (0.74,1.45)		5667/8656	0.84 (0.69,1.03)
rs13365225	packyears of smoking	interaction	7423/8656	1.00 (0.95,1.06)	0.896409	1309/8656	1.02 (0.92,1.13)	0.752748	5667/8656	0.99 (0.94,1.05)	0.846045
rs13365225	alcohol consumption	<20 g/day	5442/5894	0.88 (0.82,0.95)		682/5894	0.85 (0.72,1.00)		4215/5894	0.87 (0.81,0.94)
rs13365225	alcohol consumption	>=20 g/day	5442/5894	1.01 (0.81,1.27)		682/5894	1.24 (0.79,1.95)		4215/5894	0.96 (0.75,1.23)
rs13365225	alcohol consumption	interaction	5442/5894	1.04 (0.98,1.11)	0.166447	682/5894	1.05 (0.92,1.19)	0.495326	4215/5894	1.04 (0.97,1.11)	0.295424
rs146699004	age at menarche	=< 11	20058/23080	1.01 (0.94,1.09)		3073/23080	0.98 (0.84,1.14)		14364/23080	1.01 (0.93,1.10)
rs146699004	age at menarche	12-13	20058/23080	0.95 (0.91,0.99)		3073/23080	0.96 (0.88,1.05)		14364/23080	0.94 (0.89,0.99)
rs146699004	age at menarche	>= 14	20058/23080	0.90 (0.86,0.95)		3073/23080	0.91 (0.82,1.01)		14364/23080	0.90 (0.86,0.96)
rs146699004	age at menarche	interaction	20058/23080	0.97 (0.94,1.01)	0.16656	3073/23080	0.97 (0.90,1.05)	0.470521	14364/23080	0.98 (0.94,1.02)	0.301314
rs146699004	ever use of OC	No	14295/17240	0.92 (0.86,0.97)		2237/17240	0.86 (0.75,0.99)		10403/17240	0.92 (0.86,0.98)
rs146699004	ever use of OC	Yes	14295/17240	0.93 (0.89,0.98)		2237/17240	0.94 (0.86,1.03)		10403/17240	0.92 (0.88,0.97)
rs146699004	ever use of OC	interaction	14295/17240	1.02 (0.94,1.10)	0.665743	2237/17240	1.09 (0.93,1.28)	0.288666	10403/17240	1.00 (0.92,1.09)	0.947498
rs146699004	ever FTP	Never	25281/30829	0.99 (0.92,1.07)		3746/30829	0.93 (0.80,1.08)		17867/30829	0.97 (0.90,1.05)
rs146699004	ever FTP	Ever	25281/30829	0.92 (0.90,0.95)		3746/30829	0.91 (0.85,0.96)		17867/30829	0.92 (0.89,0.95)
rs146699004	ever FTP	interaction	25281/30829	0.94 (0.86,1.01)	0.0960921	3746/30829	0.98 (0.83,1.15)	0.802785	17867/30829	0.95 (0.87,1.04)	0.28342
rs146699004	age at first FTP	<20 years	17304/20254	0.94 (0.85,1.04)		2654/20254	0.88 (0.73,1.07)		12380/20254	0.96 (0.86,1.07)
rs146699004	age at first FTP	20-24 years	17304/20254	0.92 (0.87,0.97)		2654/20254	0.91 (0.82,1.01)		12380/20254	0.91 (0.86,0.96)
rs146699004	age at first FTP	25-29 years	17304/20254	0.96 (0.91,1.02)		2654/20254	0.99 (0.88,1.12)		12380/20254	0.96 (0.90,1.03)
rs146699004	age at first FTP	>=30 years	17304/20254	0.95 (0.87,1.03)		2654/20254	0.97 (0.82,1.14)		12380/20254	0.94 (0.86,1.03)
rs146699004	age at first FTP	interaction	17304/20254	1.02 (0.98,1.05)	0.347285	2654/20254	1.07 (0.99,1.15)	0.071495	12380/20254	1.02 (0.98,1.06)	0.41468
rs146699004	number of FTP	1	21585/26420	0.96 (0.90,1.03)		3212/26420	0.98 (0.86,1.12)		15209/26420	0.94 (0.88,1.02)
rs146699004	number of FTP	2	21585/26420	0.93 (0.89,0.97)		3212/26420	0.88 (0.81,0.96)		15209/26420	0.93 (0.88,0.97)
rs146699004	number of FTP	3	21585/26420	0.91 (0.86,0.97)		3212/26420	0.99 (0.87,1.12)		15209/26420	0.90 (0.84,0.97)
rs146699004	number of FTP	>=4	21585/26420	0.90 (0.82,0.98)		3212/26420	0.76 (0.62,0.92)		15209/26420	0.92 (0.83,1.01)
rs146699004	number of FTP	interaction	21585/26420	0.98 (0.95,1.01)	0.199699	3212/26420	0.96 (0.89,1.03)	0.230098	15209/26420	0.99 (0.95,1.02)	0.452545
rs146699004	ever breastfed	no	12848/14170	0.92 (0.88,0.97)		2170/14170	0.89 (0.82,0.97)		9371/14170	0.93 (0.89,0.98)
rs146699004	ever breastfed	yes	12848/14170	0.97 (0.89,1.06)		2170/14170	0.98 (0.84,1.15)		9371/14170	0.97 (0.88,1.07)
rs146699004	ever breastfed	interaction	12848/14170	0.95 (0.86,1.05)	0.290437	2170/14170	0.90 (0.75,1.08)	0.275535	9371/14170	0.96 (0.86,1.07)	0.416168
rs146699004	current use of MHT	No	8825/9636	0.92 (0.87,0.97)		1120/9636	0.91 (0.80,1.02)		6792/9636	0.90 (0.85,0.96)
rs146699004	current use of MHT	Yes	8825/9636	0.91 (0.83,1.00)		1120/9636	0.95 (0.78,1.16)		6792/9636	0.91 (0.83,1.00)
rs146699004	current use of MHT	interaction	7201/8066	1.01 (0.90,1.14)	0.818568	930/8354	1.33 (0.97,1.82)	0.0785468	5864/8354	1.04 (0.89,1.21)	0.64828
rs146699004	current use of E only MHT	No	7213/8074	0.91 (0.87,0.97)		924/8074	0.89 (0.79,1.01)		5495/8074	0.91 (0.86,0.97)
rs146699004	current use of E only MHT	Yes	7213/8074	0.92 (0.80,1.06)		924/8074	1.06 (0.74,1.51)		5495/8074	0.89 (0.76,1.04)
rs146699004	current use of E only MHT	interaction	7201/8067	1.00 (0.86,1.17)	0.992759	920/8067	1.17 (0.81,1.71)	0.404474	5487/8067	0.98 (0.83,1.16)	0.818678
rs146699004	current use of EP MHT	No	7586/8361	0.90 (0.85,0.95)		931/8361	0.87 (0.77,0.98)		5873/8361	0.90 (0.84,0.95)
rs146699004	current use of EP MHT	Yes	7586/8361	0.93 (0.81,1.07)		931/8361	1.16 (0.87,1.55)		5873/8361	0.92 (0.80,1.06)
rs146699004	current use of EP MHT	interaction	7576/8354	1.03 (0.89,1.20)	0.645686	930/8354	1.33 (0.97,1.82)	0.0785468	5864/8354	1.04 (0.89,1.21)	0.64828
rs146699004	BMI premenopausal	<15	4770/4521	0.93 (0.86,1.02)		937/4521	0.93 (0.81,1.07)		3173/4521	0.93 (0.84,1.02)
rs146699004	BMI premenopausal	15-30	4770/4521	0.91 (0.77,1.09)		937/4521	0.85 (0.63,1.16)		3173/4521	0.96 (0.79,1.16)
rs146699004	BMI premenopausal	>= 30	4770/4521	0.91 (0.70,1.18)		937/4521	0.53 (0.32,0.89)		3173/4521	0.99 (0.75,1.32)
rs146699004	BMI premenopausal	interaction	4770/4521	0.99 (0.91,1.08)	0.899973	937/4521	0.90 (0.78,1.05)	0.186997	3173/4521	1.02 (0.93,1.12)	0.642213
rs146699004	BMI postmenopausal	<15	11205/11121	0.93 (0.88,0.98)		1431/11121	0.94 (0.85,1.05)		8456/11121	0.91 (0.86,0.96)
rs146699004	BMI postmenopausal	15-30	11205/11121	0.89 (0.81,0.98)		1431/11121	0.89 (0.74,1.07)		8456/11121	0.89 (0.80,0.98)
rs146699004	BMI postmenopausal	>= 30	11205/11121	0.90 (0.77,1.06)		1431/11121	0.83 (0.60,1.16)		8456/11121	0.90 (0.76,1.06)
rs146699004	BMI postmenopausal	interaction	11205/11121	0.98 (0.94,1.04)	0.554073	1431/11121	0.93 (0.83,1.03)	0.165631	8456/11121	0.99 (0.94,1.05)	0.85101
rs146699004	height	<160 cm	22725/21931	0.90 (0.84,0.96)		3517/21931	0.84 (0.74,0.95)		16410/21931	0.90 (0.84,0.96)
rs146699004	height	160-165 cm	22725/21931	0.94 (0.88,0.99)		3517/21931	0.91 (0.81,1.02)		16410/21931	0.95 (0.90,1.02)
rs146699004	height	165-170 cm	22725/21931	0.96 (0.91,1.02)		3517/21931	1.01 (0.90,1.13)		16410/21931	0.94 (0.88,1.00)
rs146699004	height	>= 170 cm	22725/21931	0.96 (0.89,1.02)		3517/21931	0.92 (0.80,1.05)		16410/21931	0.94 (0.87,1.01)
rs146699004	height	interaction	22725/21931	1.02 (1.00,1.04)	0.101708	3517/21931	1.03 (0.99,1.08)	0.154925	16410/21931	1.01 (0.99,1.04)	0.299957
rs146699004	current smoking	No	9060/10298	0.94 (0.89,0.99)		1493/10298	0.96 (0.87,1.07)		6853/10298	0.93 (0.88,0.98)
rs146699004	current smoking	Yes	9060/10298	0.96 (0.85,1.08)		1493/10298	0.99 (0.79,1.23)		6853/10298	0.93 (0.82,1.06)
rs146699004	current smoking	interaction	9060/10298	1.02 (0.89,1.16)	0.792164	1493/10298	1.02 (0.80,1.30)	0.842323	6853/10298	1.00 (0.87,1.15)	0.973842
rs146699004	packyears of smoking	0	7423/8656	0.93 (0.87,0.99)		1309/8656	0.99 (0.88,1.12)		5667/8656	0.92 (0.86,0.99)
rs146699004	packyears of smoking	>0-10	7423/8656	1.00 (0.88,1.12)		1309/8656	0.93 (0.74,1.16)		5667/8656	0.99 (0.87,1.12)
rs146699004	packyears of smoking	10-20	7423/8656	0.98 (0.82,1.17)		1309/8656	0.92 (0.67,1.26)		5667/8656	0.96 (0.79,1.16)
rs146699004	packyears of smoking	>= 20	7423/8656	0.97 (0.83,1.14)		1309/8656	0.88 (0.64,1.20)		5667/8656	1.01 (0.85,1.20)
rs146699004	packyears of smoking	interaction	7423/8656	1.01 (0.96,1.05)	0.787739	1309/8656	0.98 (0.89,1.07)	0.591109	5667/8656	1.01 (0.97,1.06)	0.575521
rs146699004	alcohol consumption	<20 g/day	5442/5894	0.94 (0.88,1.00)		682/5894	0.97 (0.84,1.11)		4215/5894	0.92 (0.86,0.99)
rs146699004	alcohol consumption	>=20 g/day	5442/5894	0.87 (0.72,1.07)		682/5894	0.76 (0.47,1.23)		4215/5894	0.85 (0.68,1.05)
rs146699004	alcohol consumption	interaction	5442/5894	1.00 (0.96,1.06)	0.855522	682/5894	0.92 (0.82,1.04)	0.158099	4215/5894	1.01 (0.95,1.06)	0.829895
rs146784183	age at menarche	=< 11	20058/23080	0.89 (0.79,1.00)		3073/23080	0.92 (0.72,1.17)		14364/23080	0.86 (0.75,0.98)
rs146784183	age at menarche	12-13	20058/23080	0.88 (0.82,0.95)		3073/23080	1.02 (0.89,1.17)		14364/23080	0.87 (0.80,0.94)
rs146784183	age at menarche	>= 14	20058/23080	0.91 (0.84,0.99)		3073/23080	1.05 (0.90,1.23)		14364/23080	0.89 (0.81,0.98)
rs146784183	age at menarche	interaction	20058/23080	1.04 (0.98,1.11)	0.204237	3073/23080	1.06 (0.94,1.20)	0.315172	14364/23080	1.03 (0.96,1.11)	0.381951
rs146784183	ever use of OC	No	14295/17240	0.89 (0.81,0.98)		2237/17240	1.04 (0.85,1.28)		10403/17240	0.86 (0.77,0.95)
rs146784183	ever use of OC	Yes	14295/17240	0.92 (0.85,0.99)		2237/17240	1.01 (0.88,1.16)		10403/17240	0.89 (0.82,0.96)
rs146784183	ever use of OC	interaction	14295/17240	1.02 (0.91,1.15)	0.730647	2237/17240	0.96 (0.75,1.23)	0.749009	10403/17240	1.02 (0.89,1.17)	0.770991
rs146784183	ever FTP	Never	25281/30829	0.89 (0.79,0.99)		3746/30829	1.07 (0.86,1.33)		17867/30829	0.84 (0.74,0.96)
rs146784183	ever FTP	Ever	25281/30829	0.89 (0.85,0.93)		3746/30829	0.97 (0.89,1.07)		17867/30829	0.88 (0.84,0.93)
rs146784183	ever FTP	interaction	25281/30829	1.00 (0.89,1.13)	0.983075	3746/30829	0.91 (0.72,1.16)	0.452629	17867/30829	1.04 (0.91,1.20)	0.562267
rs146784183	age at first FTP	<20 years	17304/20254	0.83 (0.71,0.98)		2654/20254	0.83 (0.62,1.12)		12380/20254	0.78 (0.65,0.94)
rs146784183	age at first FTP	20-24 years	17304/20254	0.90 (0.82,0.97)		2654/20254	1.12 (0.95,1.31)		12380/20254	0.86 (0.78,0.94)
rs146784183	age at first FTP	25-29 years	17304/20254	0.90 (0.82,0.99)		2654/20254	0.88 (0.72,1.07)		12380/20254	0.90 (0.82,1.00)
rs146784183	age at first FTP	>=30 years	17304/20254	0.87 (0.77,1.00)		2654/20254	0.99 (0.77,1.28)		12380/20254	0.90 (0.78,1.04)
rs146784183	age at first FTP	interaction	17304/20254	1.00 (0.94,1.05)	0.869956	2654/20254	1.00 (0.89,1.12)	0.985825	12380/20254	1.02 (0.96,1.09)	0.493621
rs146784183	number of FTP	1	21585/26420	0.87 (0.78,0.97)		3212/26420	0.96 (0.78,1.18)		15209/26420	0.86 (0.76,0.98)
rs146784183	number of FTP	2	21585/26420	0.88 (0.82,0.94)		3212/26420	0.96 (0.83,1.10)		15209/26420	0.89 (0.83,0.96)
rs146784183	number of FTP	3	21585/26420	0.86 (0.78,0.95)		3212/26420	0.93 (0.76,1.13)		15209/26420	0.84 (0.75,0.94)
rs146784183	number of FTP	>=4	21585/26420	0.97 (0.84,1.11)		3212/26420	1.19 (0.90,1.57)		15209/26420	0.89 (0.76,1.04)
rs146784183	number of FTP	interaction	21585/26420	1.02 (0.97,1.08)	0.409998	3212/26420	1.05 (0.94,1.16)	0.403868	15209/26420	1.00 (0.94,1.06)	0.873281
rs146784183	ever breastfed	no	12848/14170	0.89 (0.83,0.96)		2170/14170	1.00 (0.88,1.15)		9371/14170	0.87 (0.80,0.94)
rs146784183	ever breastfed	yes	12848/14170	0.96 (0.84,1.11)		2170/14170	1.09 (0.86,1.38)		9371/14170	0.98 (0.84,1.14)
rs146784183	ever breastfed	interaction	12848/14170	0.92 (0.79,1.08)	0.327331	2170/14170	0.92 (0.70,1.21)	0.564905	9371/14170	0.89 (0.75,1.06)	0.177782
rs146784183	current use of MHT	No	8825/9636	0.95 (0.87,1.04)		1120/9636	1.11 (0.93,1.32)		6792/9636	0.92 (0.83,1.01)
rs146784183	current use of MHT	Yes	8825/9636	0.92 (0.80,1.06)		1120/9636	0.86 (0.61,1.19)		6792/9636	0.92 (0.79,1.07)
rs146784183	current use of MHT	interaction	7201/8066	0.98 (0.82,1.18)	0.854894	930/8354	0.58 (0.33,1.03)	0.0513608	5864/8354	1.07 (0.84,1.37)	0.586555
rs146784183	current use of E only MHT	No	7213/8074	0.96 (0.88,1.05)		924/8074	1.02 (0.85,1.22)		5495/8074	0.94 (0.86,1.04)
rs146784183	current use of E only MHT	Yes	7213/8074	0.86 (0.69,1.08)		924/8074	1.10 (0.64,1.90)		5495/8074	0.82 (0.63,1.05)
rs146784183	current use of E only MHT	interaction	7201/8067	0.92 (0.72,1.17)	0.485415	920/8067	1.11 (0.62,1.96)	0.731473	5487/8067	0.87 (0.66,1.14)	0.313018
rs146784183	current use of EP MHT	No	7586/8361	0.95 (0.87,1.03)		931/8361	1.07 (0.89,1.29)		5873/8361	0.90 (0.82,0.99)
rs146784183	current use of EP MHT	Yes	7586/8361	0.87 (0.70,1.08)		931/8361	0.61 (0.36,1.05)		5873/8361	0.97 (0.77,1.21)
rs146784183	current use of EP MHT	interaction	7576/8354	0.92 (0.73,1.16)	0.469675	930/8354	0.58 (0.33,1.03)	0.0513608	5864/8354	1.07 (0.84,1.37)	0.586555
rs146784183	BMI premenopausal	<15	4770/4521	0.90 (0.78,1.03)		937/4521	0.92 (0.73,1.15)		3173/4521	0.91 (0.78,1.05)
rs146784183	BMI premenopausal	15-30	4770/4521	1.15 (0.88,1.52)		937/4521	1.90 (1.25,2.90)		3173/4521	1.09 (0.80,1.47)
rs146784183	BMI premenopausal	>= 30	4770/4521	0.57 (0.37,0.90)		937/4521	0.82 (0.40,1.69)		3173/4521	0.48 (0.29,0.81)
rs146784183	BMI premenopausal	interaction	4770/4521	0.92 (0.80,1.05)	0.214824	937/4521	1.00 (0.81,1.24)	0.996882	3173/4521	0.88 (0.75,1.02)	0.0840232
rs146784183	BMI postmenopausal	<15	11205/11121	0.91 (0.84,0.99)		1431/11121	0.96 (0.81,1.14)		8456/11121	0.90 (0.83,0.99)
rs146784183	BMI postmenopausal	15-30	11205/11121	1.02 (0.88,1.18)		1431/11121	1.10 (0.83,1.46)		8456/11121	0.99 (0.84,1.16)
rs146784183	BMI postmenopausal	>= 30	11205/11121	0.90 (0.70,1.15)		1431/11121	1.37 (0.89,2.10)		8456/11121	0.82 (0.63,1.08)
rs146784183	BMI postmenopausal	interaction	11205/11121	1.01 (0.93,1.10)	0.786325	1431/11121	1.08 (0.92,1.27)	0.331293	8456/11121	1.00 (0.91,1.09)	0.950603
rs146784183	height	<160 cm	22725/21931	0.91 (0.82,1.01)		3517/21931	1.02 (0.84,1.23)		16410/21931	0.88 (0.78,0.99)
rs146784183	height	160-165 cm	22725/21931	0.92 (0.84,1.01)		3517/21931	0.96 (0.80,1.15)		16410/21931	0.93 (0.84,1.03)
rs146784183	height	165-170 cm	22725/21931	0.93 (0.85,1.03)		3517/21931	1.05 (0.87,1.25)		16410/21931	0.92 (0.83,1.03)
rs146784183	height	>= 170 cm	22725/21931	0.86 (0.78,0.96)		3517/21931	1.06 (0.88,1.29)		16410/21931	0.80 (0.71,0.90)
rs146784183	height	interaction	22725/21931	0.98 (0.94,1.02)	0.306019	3517/21931	1.02 (0.95,1.09)	0.660996	16410/21931	0.97 (0.93,1.01)	0.159285
rs146784183	current smoking	No	9060/10298	0.93 (0.86,1.00)		1493/10298	1.08 (0.93,1.26)		6853/10298	0.89 (0.82,0.97)
rs146784183	current smoking	Yes	9060/10298	0.75 (0.62,0.90)		1493/10298	0.73 (0.51,1.06)		6853/10298	0.73 (0.59,0.90)
rs146784183	current smoking	interaction	9060/10298	0.81 (0.66,0.99)	0.0373925	1493/10298	0.68 (0.46,1.01)	0.0479296	6853/10298	0.82 (0.66,1.03)	0.088739
rs146784183	packyears of smoking	0	7423/8656	0.90 (0.81,0.99)		1309/8656	1.09 (0.91,1.32)		5667/8656	0.86 (0.77,0.96)
rs146784183	packyears of smoking	>0-10	7423/8656	0.82 (0.68,0.99)		1309/8656	0.98 (0.71,1.36)		5667/8656	0.78 (0.64,0.96)
rs146784183	packyears of smoking	10-20	7423/8656	0.82 (0.62,1.09)		1309/8656	0.59 (0.32,1.07)		5667/8656	0.85 (0.63,1.16)
rs146784183	packyears of smoking	>= 20	7423/8656	1.07 (0.83,1.37)		1309/8656	1.05 (0.65,1.69)		5667/8656	1.11 (0.85,1.45)
rs146784183	packyears of smoking	interaction	7423/8656	1.06 (0.99,1.14)	0.117032	1309/8656	1.00 (0.87,1.16)	0.949992	5667/8656	1.08 (1.00,1.17)	0.0660965
rs146784183	alcohol consumption	<20 g/day	5442/5894	0.89 (0.81,0.98)		682/5894	0.93 (0.76,1.15)		4215/5894	0.88 (0.79,0.97)
rs146784183	alcohol consumption	>=20 g/day	5442/5894	0.79 (0.58,1.07)		682/5894	0.61 (0.28,1.31)		4215/5894	0.81 (0.59,1.12)
rs146784183	alcohol consumption	interaction	5442/5894	0.97 (0.90,1.04)	0.377333	682/5894	0.92 (0.77,1.10)	0.333201	4215/5894	0.99 (0.91,1.06)	0.698294
rs150750171	age at menarche	=< 11	20058/23080	1.06 (0.99,1.14)		3073/23080	1.07 (0.93,1.24)		14364/23080	1.06 (0.98,1.14)
rs150750171	age at menarche	12-13	20058/23080	1.03 (0.99,1.08)		3073/23080	1.01 (0.93,1.09)		14364/23080	1.02 (0.98,1.07)
rs150750171	age at menarche	>= 14	20058/23080	1.04 (0.99,1.09)		3073/23080	1.05 (0.96,1.15)		14364/23080	1.04 (0.99,1.10)
rs150750171	age at menarche	interaction	20058/23080	1.01 (0.97,1.04)	0.747446	3073/23080	0.99 (0.92,1.07)	0.808633	14364/23080	1.02 (0.98,1.06)	0.384508
rs150750171	ever use of OC	No	14295/17240	1.05 (0.99,1.11)		2237/17240	1.03 (0.91,1.16)		10403/17240	1.05 (0.99,1.11)
rs150750171	ever use of OC	Yes	14295/17240	1.06 (1.02,1.11)		2237/17240	1.03 (0.95,1.12)		10403/17240	1.06 (1.01,1.11)
rs150750171	ever use of OC	interaction	14295/17240	1.01 (0.94,1.08)	0.770693	2237/17240	1.00 (0.87,1.16)	0.959597	10403/17240	1.00 (0.93,1.08)	0.998878
rs150750171	ever FTP	Never	25281/30829	1.03 (0.96,1.10)		3746/30829	1.12 (0.98,1.28)		17867/30829	1.03 (0.96,1.11)
rs150750171	ever FTP	Ever	25281/30829	1.06 (1.03,1.08)		3746/30829	1.03 (0.97,1.09)		17867/30829	1.05 (1.02,1.09)
rs150750171	ever FTP	interaction	25281/30829	1.02 (0.95,1.10)	0.507273	3746/30829	0.92 (0.80,1.07)	0.278995	17867/30829	1.02 (0.94,1.11)	0.623142
rs150750171	age at first FTP	<20 years	17304/20254	1.03 (0.94,1.14)		2654/20254	1.00 (0.84,1.19)		12380/20254	1.02 (0.92,1.14)
rs150750171	age at first FTP	20-24 years	17304/20254	1.03 (0.98,1.08)		2654/20254	1.00 (0.90,1.10)		12380/20254	1.03 (0.97,1.08)
rs150750171	age at first FTP	25-29 years	17304/20254	1.08 (1.03,1.14)		2654/20254	1.02 (0.91,1.14)		12380/20254	1.09 (1.03,1.16)
rs150750171	age at first FTP	>=30 years	17304/20254	1.04 (0.97,1.12)		2654/20254	1.06 (0.92,1.23)		12380/20254	1.02 (0.94,1.11)
rs150750171	age at first FTP	interaction	17304/20254	1.00 (0.97,1.04)	0.862782	2654/20254	1.03 (0.96,1.10)	0.466644	12380/20254	1.00 (0.96,1.04)	0.96502
rs150750171	number of FTP	1	21585/26420	1.05 (0.99,1.12)		3212/26420	1.04 (0.92,1.17)		15209/26420	1.07 (1.00,1.15)
rs150750171	number of FTP	2	21585/26420	1.06 (1.01,1.10)		3212/26420	0.98 (0.90,1.06)		15209/26420	1.05 (1.01,1.10)
rs150750171	number of FTP	3	21585/26420	1.07 (1.01,1.13)		3212/26420	1.11 (0.99,1.25)		15209/26420	1.06 (1.00,1.13)
rs150750171	number of FTP	>=4	21585/26420	1.02 (0.94,1.11)		3212/26420	1.06 (0.89,1.26)		15209/26420	0.99 (0.91,1.08)
rs150750171	number of FTP	interaction	21585/26420	1.00 (0.97,1.03)	0.749238	3212/26420	1.03 (0.96,1.10)	0.394698	15209/26420	0.98 (0.95,1.02)	0.290141
rs150750171	ever breastfed	no	12848/14170	1.07 (1.03,1.12)		2170/14170	1.07 (0.99,1.16)		9371/14170	1.07 (1.02,1.12)
rs150750171	ever breastfed	yes	12848/14170	1.04 (0.96,1.13)		2170/14170	0.97 (0.84,1.13)		9371/14170	1.07 (0.98,1.17)
rs150750171	ever breastfed	interaction	12848/14170	1.03 (0.94,1.13)	0.545818	2170/14170	1.10 (0.93,1.30)	0.27322	9371/14170	1.00 (0.91,1.11)	0.993055
rs150750171	current use of MHT	No	8825/9636	1.06 (1.01,1.12)		1120/9636	1.07 (0.96,1.19)		6792/9636	1.06 (1.00,1.12)
rs150750171	current use of MHT	Yes	8825/9636	1.01 (0.93,1.10)		1120/9636	0.94 (0.78,1.14)		6792/9636	1.02 (0.94,1.12)
rs150750171	current use of MHT	interaction	7201/8066	0.95 (0.86,1.06)	0.367989	930/8354	0.89 (0.66,1.20)	0.444772	5864/8354	1.02 (0.88,1.18)	0.782795
rs150750171	current use of E only MHT	No	7213/8074	1.04 (0.98,1.09)		924/8074	1.00 (0.89,1.11)		5495/8074	1.04 (0.98,1.09)
rs150750171	current use of E only MHT	Yes	7213/8074	1.02 (0.89,1.16)		924/8074	0.96 (0.70,1.33)		5495/8074	1.07 (0.93,1.24)
rs150750171	current use of E only MHT	interaction	7201/8067	0.97 (0.84,1.12)	0.70748	920/8067	0.97 (0.69,1.37)	0.867143	5487/8067	1.02 (0.88,1.20)	0.764345
rs150750171	current use of EP MHT	No	7586/8361	1.03 (0.98,1.08)		931/8361	1.03 (0.92,1.15)		5873/8361	1.03 (0.97,1.09)
rs150750171	current use of EP MHT	Yes	7586/8361	1.04 (0.92,1.18)		931/8361	0.92 (0.70,1.21)		5873/8361	1.05 (0.92,1.20)
rs150750171	current use of EP MHT	interaction	7576/8354	1.01 (0.88,1.15)	0.904967	930/8354	0.89 (0.66,1.20)	0.444772	5864/8354	1.02 (0.88,1.18)	0.782795
rs150750171	BMI premenopausal	<15	4770/4521	1.09 (1.01,1.18)		937/4521	1.04 (0.91,1.18)		3173/4521	1.09 (1.00,1.19)
rs150750171	BMI premenopausal	15-30	4770/4521	1.13 (0.96,1.32)		937/4521	0.94 (0.70,1.25)		3173/4521	1.19 (1.00,1.41)
rs150750171	BMI premenopausal	>= 30	4770/4521	1.21 (0.96,1.52)		937/4521	1.25 (0.83,1.87)		3173/4521	1.23 (0.96,1.59)
rs150750171	BMI premenopausal	interaction	4770/4521	1.01 (0.94,1.09)	0.737766	937/4521	1.00 (0.88,1.14)	0.970588	3173/4521	1.03 (0.95,1.12)	0.506912
rs150750171	BMI postmenopausal	<15	11205/11121	1.04 (0.99,1.09)		1431/11121	1.03 (0.93,1.13)		8456/11121	1.04 (0.99,1.09)
rs150750171	BMI postmenopausal	15-30	11205/11121	1.03 (0.94,1.12)		1431/11121	1.15 (0.97,1.36)		8456/11121	1.00 (0.91,1.10)
rs150750171	BMI postmenopausal	>= 30	11205/11121	1.05 (0.91,1.21)		1431/11121	1.14 (0.85,1.52)		8456/11121	1.03 (0.88,1.20)
rs150750171	BMI postmenopausal	interaction	11205/11121	0.99 (0.94,1.03)	0.583179	1431/11121	1.02 (0.92,1.12)	0.734612	8456/11121	0.98 (0.93,1.03)	0.425274
rs150750171	height	<160 cm	22725/21931	1.06 (1.00,1.13)		3517/21931	1.09 (0.98,1.22)		16410/21931	1.03 (0.97,1.10)
rs150750171	height	160-165 cm	22725/21931	1.06 (1.00,1.12)		3517/21931	1.01 (0.92,1.12)		16410/21931	1.06 (1.00,1.12)
rs150750171	height	165-170 cm	22725/21931	1.07 (1.01,1.13)		3517/21931	1.04 (0.93,1.16)		16410/21931	1.06 (1.00,1.13)
rs150750171	height	>= 170 cm	22725/21931	1.07 (1.01,1.14)		3517/21931	1.08 (0.96,1.22)		16410/21931	1.08 (1.01,1.15)
rs150750171	height	interaction	22725/21931	1.01 (0.99,1.03)	0.538912	3517/21931	1.01 (0.97,1.05)	0.650042	16410/21931	1.01 (0.99,1.04)	0.260119
rs150750171	current smoking	No	9060/10298	1.04 (1.00,1.09)		1493/10298	1.00 (0.91,1.09)		6853/10298	1.05 (1.00,1.11)
rs150750171	current smoking	Yes	9060/10298	1.05 (0.94,1.17)		1493/10298	1.12 (0.91,1.37)		6853/10298	1.01 (0.89,1.14)
rs150750171	current smoking	interaction	9060/10298	1.01 (0.89,1.13)	0.925505	1493/10298	1.12 (0.89,1.41)	0.31617	6853/10298	0.96 (0.84,1.09)	0.532827
rs150750171	packyears of smoking	0	7423/8656	1.02 (0.96,1.08)		1309/8656	0.99 (0.88,1.11)		5667/8656	1.03 (0.96,1.09)
rs150750171	packyears of smoking	>0-10	7423/8656	1.03 (0.92,1.15)		1309/8656	1.04 (0.85,1.27)		5667/8656	1.03 (0.91,1.16)
rs150750171	packyears of smoking	10-20	7423/8656	1.00 (0.85,1.18)		1309/8656	1.07 (0.80,1.43)		5667/8656	0.97 (0.81,1.16)
rs150750171	packyears of smoking	>= 20	7423/8656	1.07 (0.92,1.23)		1309/8656	0.96 (0.73,1.27)		5667/8656	1.08 (0.92,1.26)
rs150750171	packyears of smoking	interaction	7423/8656	1.01 (0.96,1.05)	0.770816	1309/8656	1.01 (0.93,1.10)	0.738189	5667/8656	1.01 (0.96,1.05)	0.788256
rs150750171	alcohol consumption	<20 g/day	5442/5894	1.05 (0.99,1.12)		682/5894	1.00 (0.88,1.13)		4215/5894	1.06 (0.99,1.13)
rs150750171	alcohol consumption	>=20 g/day	5442/5894	1.03 (0.86,1.24)		682/5894	1.11 (0.73,1.69)		4215/5894	1.06 (0.86,1.29)
rs150750171	alcohol consumption	interaction	5442/5894	1.00 (0.96,1.04)	0.997687	682/5894	0.99 (0.90,1.09)	0.818488	4215/5894	1.00 (0.96,1.05)	0.865046
rs16886397	age at menarche	=< 11	20058/23080	1.11 (0.98,1.27)		3073/23080	0.96 (0.73,1.26)		14364/23080	1.13 (0.98,1.31)
rs16886397	age at menarche	12-13	20058/23080	1.25 (1.16,1.35)		3073/23080	1.17 (1.00,1.36)		14364/23080	1.24 (1.14,1.35)
rs16886397	age at menarche	>= 14	20058/23080	1.25 (1.14,1.36)		3073/23080	1.23 (1.04,1.46)		14364/23080	1.25 (1.14,1.38)
rs16886397	age at menarche	interaction	20058/23080	1.06 (0.99,1.14)	0.0754115	3073/23080	1.10 (0.97,1.26)	0.151718	14364/23080	1.06 (0.99,1.14)	0.0963307
rs16886397	ever use of OC	No	14295/17240	1.23 (1.11,1.37)		2237/17240	1.26 (1.00,1.59)		10403/17240	1.22 (1.08,1.37)
rs16886397	ever use of OC	Yes	14295/17240	1.21 (1.12,1.31)		2237/17240	0.99 (0.85,1.16)		10403/17240	1.24 (1.13,1.35)
rs16886397	ever use of OC	interaction	14295/17240	0.98 (0.86,1.12)	0.761393	2237/17240	0.79 (0.60,1.03)	0.0890268	10403/17240	1.01 (0.88,1.17)	0.841045
rs16886397	ever FTP	Never	25281/30829	1.10 (0.97,1.25)		3746/30829	1.31 (1.02,1.67)		17867/30829	1.11 (0.96,1.28)
rs16886397	ever FTP	Ever	25281/30829	1.22 (1.16,1.28)		3746/30829	1.14 (1.02,1.26)		17867/30829	1.23 (1.16,1.30)
rs16886397	ever FTP	interaction	25281/30829	1.11 (0.97,1.27)	0.136232	3746/30829	0.87 (0.67,1.13)	0.303143	17867/30829	1.11 (0.95,1.30)	0.171799
rs16886397	age at first FTP	<20 years	17304/20254	1.42 (1.20,1.70)		2654/20254	1.07 (0.78,1.48)		12380/20254	1.48 (1.23,1.78)
rs16886397	age at first FTP	20-24 years	17304/20254	1.18 (1.08,1.29)		2654/20254	1.11 (0.93,1.33)		12380/20254	1.17 (1.06,1.30)
rs16886397	age at first FTP	25-29 years	17304/20254	1.20 (1.08,1.32)		2654/20254	1.12 (0.91,1.37)		12380/20254	1.20 (1.08,1.34)
rs16886397	age at first FTP	>=30 years	17304/20254	1.34 (1.17,1.54)		2654/20254	1.39 (1.07,1.79)		12380/20254	1.33 (1.14,1.55)
rs16886397	age at first FTP	interaction	17304/20254	1.02 (0.96,1.08)	0.503627	2654/20254	1.12 (1.00,1.26)	0.0556012	12380/20254	1.01 (0.94,1.08)	0.828849
rs16886397	number of FTP	1	21585/26420	1.19 (1.05,1.34)		3212/26420	1.18 (0.94,1.48)		15209/26420	1.22 (1.07,1.40)
rs16886397	number of FTP	2	21585/26420	1.28 (1.19,1.37)		3212/26420	1.22 (1.05,1.41)		15209/26420	1.27 (1.17,1.38)
rs16886397	number of FTP	3	21585/26420	1.18 (1.06,1.31)		3212/26420	0.97 (0.77,1.22)		15209/26420	1.19 (1.06,1.34)
rs16886397	number of FTP	>=4	21585/26420	1.16 (1.00,1.34)		3212/26420	1.03 (0.75,1.42)		15209/26420	1.17 (1.00,1.38)
rs16886397	number of FTP	interaction	21585/26420	0.98 (0.93,1.04)	0.462458	3212/26420	0.93 (0.82,1.04)	0.194164	15209/26420	0.98 (0.92,1.04)	0.48891
rs16886397	ever breastfed	no	12848/14170	1.30 (1.20,1.40)		2170/14170	1.14 (0.98,1.32)		9371/14170	1.32 (1.22,1.44)
rs16886397	ever breastfed	yes	12848/14170	1.19 (1.03,1.38)		2170/14170	1.36 (1.05,1.75)		9371/14170	1.17 (1.00,1.39)
rs16886397	ever breastfed	interaction	12848/14170	1.08 (0.92,1.28)	0.342077	2170/14170	0.83 (0.62,1.12)	0.223123	9371/14170	1.12 (0.93,1.35)	0.216334
rs16886397	current use of MHT	No	8825/9636	1.20 (1.09,1.32)		1120/9636	1.10 (0.90,1.35)		6792/9636	1.20 (1.08,1.33)
rs16886397	current use of MHT	Yes	8825/9636	1.27 (1.08,1.49)		1120/9636	1.32 (0.93,1.89)		6792/9636	1.29 (1.08,1.53)
rs16886397	current use of MHT	interaction	7201/8066	1.08 (0.88,1.33)	0.479505	930/8354	1.07 (0.60,1.89)	0.818477	5864/8354	1.06 (0.80,1.40)	0.694739
rs16886397	current use of E only MHT	No	7213/8074	1.24 (1.13,1.37)		924/8074	1.15 (0.93,1.41)		5495/8074	1.25 (1.13,1.39)
rs16886397	current use of E only MHT	Yes	7213/8074	1.39 (1.08,1.79)		924/8074	1.70 (0.93,3.09)		5495/8074	1.38 (1.05,1.81)
rs16886397	current use of E only MHT	interaction	7201/8067	1.11 (0.84,1.45)	0.458755	920/8067	1.48 (0.78,2.81)	0.24141	5487/8067	1.10 (0.82,1.48)	0.517674
rs16886397	current use of EP MHT	No	7586/8361	1.24 (1.13,1.37)		931/8361	1.15 (0.93,1.43)		5873/8361	1.25 (1.12,1.38)
rs16886397	current use of EP MHT	Yes	7586/8361	1.31 (1.03,1.67)		931/8361	1.28 (0.75,2.16)		5873/8361	1.33 (1.03,1.72)
rs16886397	current use of EP MHT	interaction	7576/8354	1.04 (0.80,1.35)	0.791206	930/8354	1.07 (0.60,1.89)	0.818477	5864/8354	1.06 (0.80,1.40)	0.694739
rs16886397	BMI premenopausal	<15	4770/4521	1.30 (1.12,1.50)		937/4521	1.28 (1.02,1.61)		3173/4521	1.34 (1.14,1.56)
rs16886397	BMI premenopausal	15-30	4770/4521	0.85 (0.64,1.13)		937/4521	0.58 (0.33,1.02)		3173/4521	0.88 (0.65,1.21)
rs16886397	BMI premenopausal	>= 30	4770/4521	1.07 (0.69,1.66)		937/4521	0.65 (0.25,1.64)		3173/4521	1.14 (0.71,1.84)
rs16886397	BMI premenopausal	interaction	4770/4521	0.87 (0.76,1.01)	0.0640915	937/4521	0.70 (0.53,0.93)	0.0109086	3173/4521	0.88 (0.76,1.03)	0.102441
rs16886397	BMI postmenopausal	<15	11205/11121	1.26 (1.15,1.37)		1431/11121	1.22 (1.02,1.48)		8456/11121	1.26 (1.15,1.39)
rs16886397	BMI postmenopausal	15-30	11205/11121	1.37 (1.17,1.62)		1431/11121	1.35 (1.00,1.83)		8456/11121	1.40 (1.17,1.66)
rs16886397	BMI postmenopausal	>= 30	11205/11121	0.94 (0.71,1.25)		1431/11121	0.69 (0.36,1.32)		8456/11121	0.96 (0.71,1.29)
rs16886397	BMI postmenopausal	interaction	11205/11121	0.98 (0.89,1.07)	0.625321	1431/11121	0.91 (0.75,1.11)	0.362342	8456/11121	0.99 (0.89,1.09)	0.8028
rs16886397	height	<160 cm	22725/21931	1.23 (1.09,1.38)		3517/21931	1.22 (1.00,1.50)		16410/21931	1.24 (1.09,1.40)
rs16886397	height	160-165 cm	22725/21931	1.18 (1.07,1.30)		3517/21931	1.02 (0.84,1.23)		16410/21931	1.20 (1.08,1.33)
rs16886397	height	165-170 cm	22725/21931	1.30 (1.17,1.44)		3517/21931	1.34 (1.10,1.62)		16410/21931	1.28 (1.14,1.43)
rs16886397	height	>= 170 cm	22725/21931	1.19 (1.06,1.34)		3517/21931	1.06 (0.85,1.33)		16410/21931	1.20 (1.06,1.36)
rs16886397	height	interaction	22725/21931	1.01 (0.97,1.05)	0.7549	3517/21931	0.99 (0.91,1.07)	0.73792	16410/21931	1.01 (0.96,1.05)	0.697281
rs16886397	current smoking	No	9060/10298	1.21 (1.11,1.32)		1493/10298	1.11 (0.93,1.32)		6853/10298	1.21 (1.10,1.33)
rs16886397	current smoking	Yes	9060/10298	1.22 (0.98,1.50)		1493/10298	0.75 (0.48,1.17)		6853/10298	1.35 (1.08,1.69)
rs16886397	current smoking	interaction	9060/10298	1.00 (0.80,1.26)	0.978068	1493/10298	0.68 (0.42,1.09)	0.100076	6853/10298	1.11 (0.87,1.42)	0.382301
rs16886397	packyears of smoking	0	7423/8656	1.19 (1.06,1.33)		1309/8656	1.08 (0.87,1.35)		5667/8656	1.17 (1.04,1.32)
rs16886397	packyears of smoking	>0-10	7423/8656	1.27 (1.03,1.56)		1309/8656	1.02 (0.70,1.50)		5667/8656	1.31 (1.05,1.64)
rs16886397	packyears of smoking	10-20	7423/8656	1.27 (0.95,1.71)		1309/8656	1.54 (0.95,2.49)		5667/8656	1.24 (0.89,1.71)
rs16886397	packyears of smoking	>= 20	7423/8656	1.45 (1.09,1.92)		1309/8656	0.92 (0.51,1.66)		5667/8656	1.53 (1.14,2.06)
rs16886397	packyears of smoking	interaction	7423/8656	1.04 (0.96,1.13)	0.371077	1309/8656	0.97 (0.81,1.15)	0.696066	5667/8656	1.05 (0.96,1.15)	0.265328
rs16886397	alcohol consumption	<20 g/day	5442/5894	1.29 (1.16,1.44)		682/5894	1.31 (1.04,1.65)		4215/5894	1.31 (1.16,1.47)
rs16886397	alcohol consumption	>=20 g/day	5442/5894	1.00 (0.72,1.40)		682/5894	1.31 (0.64,2.65)		4215/5894	1.04 (0.72,1.48)
rs16886397	alcohol consumption	interaction	5442/5894	0.94 (0.88,1.02)	0.143559	682/5894	1.06 (0.94,1.20)	0.366211	4215/5894	0.94 (0.86,1.03)	0.21379
rs17432750	age at menarche	=< 11	20058/23080	0.89 (0.81,0.99)		3073/23080	1.07 (0.89,1.29)		14364/23080	0.88 (0.79,0.98)
rs17432750	age at menarche	12-13	20058/23080	0.93 (0.88,0.98)		3073/23080	0.96 (0.86,1.07)		14364/23080	0.91 (0.86,0.97)
rs17432750	age at menarche	>= 14	20058/23080	0.96 (0.90,1.02)		3073/23080	1.14 (1.01,1.28)		14364/23080	0.93 (0.87,0.99)
rs17432750	age at menarche	interaction	20058/23080	1.03 (0.98,1.08)	0.217319	3073/23080	1.04 (0.95,1.14)	0.431791	14364/23080	1.03 (0.98,1.09)	0.255194
rs17432750	ever use of OC	No	14295/17240	0.91 (0.85,0.97)		2237/17240	0.95 (0.81,1.12)		10403/17240	0.91 (0.84,0.98)
rs17432750	ever use of OC	Yes	14295/17240	0.93 (0.88,0.99)		2237/17240	1.09 (0.99,1.21)		10403/17240	0.90 (0.84,0.96)
rs17432750	ever use of OC	interaction	14295/17240	1.03 (0.94,1.13)	0.480056	2237/17240	1.15 (0.95,1.39)	0.150415	10403/17240	0.99 (0.90,1.10)	0.887222
rs17432750	ever FTP	Never	25281/30829	0.89 (0.82,0.98)		3746/30829	1.00 (0.84,1.20)		17867/30829	0.84 (0.76,0.93)
rs17432750	ever FTP	Ever	25281/30829	0.91 (0.88,0.95)		3746/30829	1.04 (0.97,1.12)		17867/30829	0.90 (0.87,0.94)
rs17432750	ever FTP	interaction	25281/30829	1.02 (0.93,1.13)	0.620005	3746/30829	1.04 (0.85,1.26)	0.723995	17867/30829	1.07 (0.96,1.19)	0.213014
rs17432750	age at first FTP	<20 years	17304/20254	0.89 (0.79,1.01)		2654/20254	1.08 (0.87,1.34)		12380/20254	0.85 (0.74,0.97)
rs17432750	age at first FTP	20-24 years	17304/20254	0.94 (0.88,1.00)		2654/20254	1.08 (0.96,1.23)		12380/20254	0.93 (0.86,0.99)
rs17432750	age at first FTP	25-29 years	17304/20254	0.95 (0.89,1.02)		2654/20254	1.08 (0.93,1.25)		12380/20254	0.95 (0.88,1.03)
rs17432750	age at first FTP	>=30 years	17304/20254	0.93 (0.84,1.02)		2654/20254	0.87 (0.71,1.06)		12380/20254	0.91 (0.82,1.02)
rs17432750	age at first FTP	interaction	17304/20254	1.01 (0.96,1.05)	0.795919	2654/20254	0.93 (0.85,1.01)	0.0868695	12380/20254	1.02 (0.97,1.07)	0.474874
rs17432750	number of FTP	1	21585/26420	0.91 (0.84,0.99)		3212/26420	1.02 (0.87,1.19)		15209/26420	0.92 (0.84,1.00)
rs17432750	number of FTP	2	21585/26420	0.91 (0.86,0.95)		3212/26420	1.03 (0.92,1.14)		15209/26420	0.88 (0.83,0.93)
rs17432750	number of FTP	3	21585/26420	0.91 (0.84,0.98)		3212/26420	1.02 (0.88,1.19)		15209/26420	0.92 (0.85,1.00)
rs17432750	number of FTP	>=4	21585/26420	0.98 (0.88,1.09)		3212/26420	1.21 (0.98,1.49)		15209/26420	0.93 (0.83,1.05)
rs17432750	number of FTP	interaction	21585/26420	1.02 (0.98,1.06)	0.340599	3212/26420	1.05 (0.97,1.13)	0.275041	15209/26420	1.01 (0.97,1.06)	0.621919
rs17432750	ever breastfed	no	12848/14170	0.93 (0.89,0.98)		2170/14170	1.09 (0.99,1.20)		9371/14170	0.92 (0.87,0.97)
rs17432750	ever breastfed	yes	12848/14170	0.93 (0.84,1.04)		2170/14170	0.86 (0.71,1.05)		9371/14170	0.96 (0.85,1.07)
rs17432750	ever breastfed	interaction	12848/14170	1.00 (0.89,1.13)	0.99015	2170/14170	1.26 (1.01,1.57)	0.0363276	9371/14170	0.96 (0.85,1.09)	0.553852
rs17432750	current use of MHT	No	8825/9636	0.98 (0.92,1.05)		1120/9636	1.19 (1.04,1.36)		6792/9636	0.95 (0.88,1.02)
rs17432750	current use of MHT	Yes	8825/9636	0.83 (0.75,0.93)		1120/9636	0.99 (0.78,1.26)		6792/9636	0.82 (0.73,0.93)
rs17432750	current use of MHT	interaction	7201/8066	0.83 (0.72,0.96)	0.00988774	930/8354	0.89 (0.61,1.30)	0.546697	5864/8354	0.84 (0.69,1.02)	0.0714502
rs17432750	current use of E only MHT	No	7213/8074	0.96 (0.89,1.02)		924/8074	1.20 (1.05,1.37)		5495/8074	0.93 (0.86,1.00)
rs17432750	current use of E only MHT	Yes	7213/8074	0.80 (0.67,0.96)		924/8074	0.79 (0.50,1.27)		5495/8074	0.83 (0.68,1.01)
rs17432750	current use of E only MHT	interaction	7201/8067	0.86 (0.71,1.04)	0.12745	920/8067	0.66 (0.40,1.07)	0.0815134	5487/8067	0.92 (0.74,1.13)	0.408676
rs17432750	current use of EP MHT	No	7586/8361	0.95 (0.89,1.02)		931/8361	1.16 (1.01,1.33)		5873/8361	0.94 (0.87,1.00)
rs17432750	current use of EP MHT	Yes	7586/8361	0.79 (0.67,0.93)		931/8361	1.03 (0.73,1.46)		5873/8361	0.78 (0.65,0.93)
rs17432750	current use of EP MHT	interaction	7576/8354	0.83 (0.70,1.00)	0.0471053	930/8354	0.89 (0.61,1.30)	0.546697	5864/8354	0.84 (0.69,1.02)	0.0714502
rs17432750	BMI premenopausal	<15	4770/4521	0.98 (0.88,1.09)		937/4521	0.99 (0.83,1.18)		3173/4521	0.98 (0.87,1.10)
rs17432750	BMI premenopausal	15-30	4770/4521	0.88 (0.72,1.07)		937/4521	0.65 (0.44,0.97)		3173/4521	0.95 (0.77,1.18)
rs17432750	BMI premenopausal	>= 30	4770/4521	0.87 (0.63,1.20)		937/4521	0.96 (0.56,1.66)		3173/4521	0.86 (0.60,1.22)
rs17432750	BMI premenopausal	interaction	4770/4521	0.96 (0.87,1.06)	0.377317	937/4521	0.91 (0.76,1.09)	0.303678	3173/4521	0.97 (0.87,1.08)	0.591589
rs17432750	BMI postmenopausal	<15	11205/11121	0.90 (0.84,0.95)		1431/11121	1.05 (0.92,1.19)		8456/11121	0.88 (0.82,0.94)
rs17432750	BMI postmenopausal	15-30	11205/11121	0.93 (0.84,1.04)		1431/11121	1.28 (1.05,1.57)		8456/11121	0.88 (0.78,0.99)
rs17432750	BMI postmenopausal	>= 30	11205/11121	0.94 (0.78,1.13)		1431/11121	1.19 (0.85,1.68)		8456/11121	0.91 (0.74,1.11)
rs17432750	BMI postmenopausal	interaction	11205/11121	1.03 (0.97,1.09)	0.333857	1431/11121	1.10 (0.98,1.24)	0.105068	8456/11121	1.02 (0.95,1.09)	0.58412
rs17432750	height	<160 cm	22725/21931	0.85 (0.79,0.92)		3517/21931	0.88 (0.76,1.02)		16410/21931	0.85 (0.78,0.93)
rs17432750	height	160-165 cm	22725/21931	0.99 (0.92,1.06)		3517/21931	1.22 (1.07,1.38)		16410/21931	0.95 (0.88,1.02)
rs17432750	height	165-170 cm	22725/21931	0.94 (0.87,1.01)		3517/21931	0.95 (0.83,1.09)		16410/21931	0.92 (0.85,1.00)
rs17432750	height	>= 170 cm	22725/21931	0.89 (0.82,0.96)		3517/21931	1.10 (0.95,1.28)		16410/21931	0.85 (0.78,0.93)
rs17432750	height	interaction	22725/21931	1.00 (0.97,1.03)	0.83739	3517/21931	1.03 (0.98,1.09)	0.276365	16410/21931	1.00 (0.96,1.03)	0.770732
rs17432750	current smoking	No	9060/10298	0.91 (0.85,0.96)		1493/10298	0.94 (0.83,1.06)		6853/10298	0.89 (0.83,0.95)
rs17432750	current smoking	Yes	9060/10298	0.99 (0.85,1.15)		1493/10298	1.16 (0.88,1.53)		6853/10298	0.96 (0.81,1.13)
rs17432750	current smoking	interaction	9060/10298	1.09 (0.93,1.28)	0.289783	1493/10298	1.24 (0.92,1.68)	0.16008	6853/10298	1.07 (0.90,1.28)	0.426709
rs17432750	packyears of smoking	0	7423/8656	0.91 (0.84,0.98)		1309/8656	0.94 (0.81,1.10)		5667/8656	0.91 (0.84,0.99)
rs17432750	packyears of smoking	>0-10	7423/8656	0.87 (0.75,1.01)		1309/8656	0.95 (0.72,1.25)		5667/8656	0.83 (0.70,0.98)
rs17432750	packyears of smoking	10-20	7423/8656	1.02 (0.82,1.27)		1309/8656	1.21 (0.82,1.80)		5667/8656	0.96 (0.76,1.22)
rs17432750	packyears of smoking	>= 20	7423/8656	0.91 (0.75,1.10)		1309/8656	1.11 (0.79,1.58)		5667/8656	0.89 (0.72,1.10)
rs17432750	packyears of smoking	interaction	7423/8656	1.02 (0.96,1.08)	0.541236	1309/8656	1.06 (0.95,1.18)	0.294512	5667/8656	1.02 (0.96,1.08)	0.609456
rs17432750	alcohol consumption	<20 g/day	5442/5894	0.88 (0.81,0.95)		682/5894	1.03 (0.87,1.21)		4215/5894	0.85 (0.78,0.92)
rs17432750	alcohol consumption	>=20 g/day	5442/5894	0.84 (0.66,1.07)		682/5894	0.91 (0.53,1.58)		4215/5894	0.81 (0.62,1.06)
rs17432750	alcohol consumption	interaction	5442/5894	1.00 (0.94,1.06)	0.993012	682/5894	1.06 (0.94,1.19)	0.365989	4215/5894	0.99 (0.93,1.07)	0.875081
rs1830298	age at menarche	=< 11	20058/23080	0.95 (0.89,1.03)		3073/23080	0.99 (0.85,1.15)		14364/23080	0.93 (0.86,1.01)
rs1830298	age at menarche	12-13	20058/23080	0.95 (0.91,1.00)		3073/23080	0.98 (0.90,1.07)		14364/23080	0.95 (0.90,0.99)
rs1830298	age at menarche	>= 14	20058/23080	0.95 (0.90,1.00)		3073/23080	0.98 (0.89,1.08)		14364/23080	0.94 (0.89,0.99)
rs1830298	age at menarche	interaction	20058/23080	1.00 (0.96,1.03)	0.796422	3073/23080	0.99 (0.92,1.07)	0.825147	14364/23080	1.01 (0.96,1.05)	0.813978
rs1830298	ever use of OC	No	14295/17240	0.96 (0.91,1.02)		2237/17240	1.05 (0.92,1.20)		10403/17240	0.93 (0.88,0.99)
rs1830298	ever use of OC	Yes	14295/17240	0.93 (0.89,0.98)		2237/17240	0.93 (0.86,1.02)		10403/17240	0.93 (0.89,0.98)
rs1830298	ever use of OC	interaction	14295/17240	0.98 (0.91,1.05)	0.50871	2237/17240	0.89 (0.77,1.04)	0.153269	10403/17240	1.00 (0.93,1.09)	0.923426
rs1830298	ever FTP	Never	25281/30829	0.94 (0.88,1.01)		3746/30829	0.96 (0.83,1.11)		17867/30829	0.91 (0.84,0.98)
rs1830298	ever FTP	Ever	25281/30829	0.94 (0.91,0.97)		3746/30829	0.96 (0.90,1.01)		17867/30829	0.94 (0.91,0.97)
rs1830298	ever FTP	interaction	25281/30829	1.00 (0.92,1.08)	0.929523	3746/30829	1.00 (0.86,1.17)	0.998234	17867/30829	1.03 (0.95,1.12)	0.512413
rs1830298	age at first FTP	<20 years	17304/20254	1.02 (0.92,1.12)		2654/20254	0.95 (0.79,1.13)		12380/20254	1.02 (0.92,1.14)
rs1830298	age at first FTP	20-24 years	17304/20254	0.94 (0.89,0.98)		2654/20254	0.98 (0.88,1.08)		12380/20254	0.93 (0.88,0.98)
rs1830298	age at first FTP	25-29 years	17304/20254	0.95 (0.89,1.00)		2654/20254	1.00 (0.88,1.12)		12380/20254	0.95 (0.89,1.01)
rs1830298	age at first FTP	>=30 years	17304/20254	0.98 (0.90,1.05)		2654/20254	0.98 (0.84,1.14)		12380/20254	0.96 (0.88,1.05)
rs1830298	age at first FTP	interaction	17304/20254	1.01 (0.98,1.04)	0.5586	2654/20254	0.99 (0.93,1.07)	0.873903	12380/20254	1.01 (0.97,1.05)	0.594222
rs1830298	number of FTP	1	21585/26420	0.96 (0.90,1.02)		3212/26420	0.91 (0.80,1.03)		15209/26420	0.97 (0.90,1.04)
rs1830298	number of FTP	2	21585/26420	0.93 (0.89,0.97)		3212/26420	0.94 (0.86,1.02)		15209/26420	0.93 (0.89,0.98)
rs1830298	number of FTP	3	21585/26420	0.91 (0.86,0.97)		3212/26420	0.98 (0.86,1.11)		15209/26420	0.88 (0.83,0.95)
rs1830298	number of FTP	>=4	21585/26420	1.01 (0.93,1.10)		3212/26420	1.13 (0.94,1.37)		15209/26420	1.01 (0.92,1.11)
rs1830298	number of FTP	interaction	21585/26420	1.01 (0.98,1.04)	0.631782	3212/26420	1.07 (1.00,1.14)	0.054361	15209/26420	1.00 (0.96,1.03)	0.934663
rs1830298	ever breastfed	no	12848/14170	0.93 (0.89,0.97)		2170/14170	0.97 (0.89,1.05)		9371/14170	0.92 (0.88,0.97)
rs1830298	ever breastfed	yes	12848/14170	0.95 (0.87,1.03)		2170/14170	0.94 (0.80,1.09)		9371/14170	0.95 (0.86,1.04)
rs1830298	ever breastfed	interaction	12848/14170	0.98 (0.89,1.07)	0.602588	2170/14170	1.02 (0.86,1.22)	0.780709	9371/14170	0.97 (0.87,1.07)	0.520237
rs1830298	current use of MHT	No	8825/9636	0.97 (0.92,1.02)		1120/9636	0.99 (0.89,1.11)		6792/9636	0.96 (0.90,1.02)
rs1830298	current use of MHT	Yes	8825/9636	0.95 (0.87,1.03)		1120/9636	1.08 (0.89,1.32)		6792/9636	0.92 (0.84,1.01)
rs1830298	current use of MHT	interaction	7201/8066	1.00 (0.89,1.11)	0.931244	930/8354	0.90 (0.66,1.23)	0.503362	5864/8354	1.04 (0.89,1.22)	0.581728
rs1830298	current use of E only MHT	No	7213/8074	0.97 (0.92,1.02)		924/8074	0.99 (0.88,1.10)		5495/8074	0.95 (0.90,1.01)
rs1830298	current use of E only MHT	Yes	7213/8074	0.91 (0.79,1.04)		924/8074	1.16 (0.82,1.64)		5495/8074	0.89 (0.77,1.04)
rs1830298	current use of E only MHT	interaction	7201/8067	0.94 (0.81,1.09)	0.424579	920/8067	1.19 (0.83,1.72)	0.335352	5487/8067	0.94 (0.80,1.10)	0.415781
rs1830298	current use of EP MHT	No	7586/8361	0.95 (0.90,1.00)		931/8361	1.00 (0.89,1.13)		5873/8361	0.93 (0.88,0.99)
rs1830298	current use of EP MHT	Yes	7586/8361	0.96 (0.84,1.10)		931/8361	0.89 (0.67,1.19)		5873/8361	0.97 (0.84,1.12)
rs1830298	current use of EP MHT	interaction	7576/8354	1.02 (0.88,1.18)	0.773034	930/8354	0.90 (0.66,1.23)	0.503362	5864/8354	1.04 (0.89,1.22)	0.581728
rs1830298	BMI premenopausal	<15	4770/4521	0.90 (0.83,0.98)		937/4521	0.97 (0.84,1.11)		3173/4521	0.88 (0.80,0.96)
rs1830298	BMI premenopausal	15-30	4770/4521	0.86 (0.73,1.02)		937/4521	1.08 (0.80,1.46)		3173/4521	0.79 (0.66,0.95)
rs1830298	BMI premenopausal	>= 30	4770/4521	1.03 (0.81,1.30)		937/4521	1.11 (0.72,1.70)		3173/4521	1.06 (0.82,1.37)
rs1830298	BMI premenopausal	interaction	4770/4521	1.00 (0.92,1.07)	0.923981	937/4521	0.99 (0.86,1.14)	0.920733	3173/4521	0.99 (0.91,1.07)	0.765063
rs1830298	BMI postmenopausal	<15	11205/11121	0.94 (0.89,0.99)		1431/11121	0.98 (0.89,1.09)		8456/11121	0.92 (0.87,0.97)
rs1830298	BMI postmenopausal	15-30	11205/11121	0.99 (0.90,1.08)		1431/11121	0.95 (0.79,1.13)		8456/11121	0.99 (0.89,1.09)
rs1830298	BMI postmenopausal	>= 30	11205/11121	0.99 (0.85,1.15)		1431/11121	1.25 (0.90,1.73)		8456/11121	0.95 (0.80,1.11)
rs1830298	BMI postmenopausal	interaction	11205/11121	1.03 (0.98,1.08)	0.281673	1431/11121	1.03 (0.92,1.14)	0.601096	8456/11121	1.02 (0.97,1.08)	0.368451
rs1830298	height	<160 cm	22725/21931	0.98 (0.92,1.05)		3517/21931	1.00 (0.89,1.13)		16410/21931	0.99 (0.92,1.06)
rs1830298	height	160-165 cm	22725/21931	0.92 (0.87,0.97)		3517/21931	1.03 (0.93,1.15)		16410/21931	0.88 (0.83,0.94)
rs1830298	height	165-170 cm	22725/21931	0.95 (0.90,1.00)		3517/21931	0.98 (0.88,1.10)		16410/21931	0.95 (0.89,1.01)
rs1830298	height	>= 170 cm	22725/21931	0.92 (0.87,0.98)		3517/21931	0.84 (0.74,0.95)		16410/21931	0.92 (0.86,0.99)
rs1830298	height	interaction	22725/21931	0.99 (0.96,1.01)	0.26327	3517/21931	0.96 (0.92,1.01)	0.0848299	16410/21931	0.98 (0.96,1.01)	0.194633
rs1830298	current smoking	No	9060/10298	0.94 (0.90,0.99)		1493/10298	0.91 (0.83,1.00)		6853/10298	0.94 (0.89,0.99)
rs1830298	current smoking	Yes	9060/10298	0.94 (0.84,1.06)		1493/10298	1.00 (0.80,1.24)		6853/10298	0.93 (0.82,1.06)
rs1830298	current smoking	interaction	9060/10298	1.00 (0.88,1.14)	0.977072	1493/10298	1.10 (0.87,1.39)	0.43038	6853/10298	1.00 (0.87,1.14)	0.94302
rs1830298	packyears of smoking	0	7423/8656	0.95 (0.90,1.01)		1309/8656	0.90 (0.79,1.01)		5667/8656	0.96 (0.90,1.03)
rs1830298	packyears of smoking	>0-10	7423/8656	0.96 (0.86,1.08)		1309/8656	0.96 (0.78,1.19)		5667/8656	0.95 (0.84,1.07)
rs1830298	packyears of smoking	10-20	7423/8656	0.86 (0.73,1.02)		1309/8656	0.92 (0.68,1.24)		5667/8656	0.83 (0.69,1.00)
rs1830298	packyears of smoking	>= 20	7423/8656	0.91 (0.78,1.06)		1309/8656	0.89 (0.67,1.19)		5667/8656	0.93 (0.78,1.09)
rs1830298	packyears of smoking	interaction	7423/8656	0.98 (0.94,1.02)	0.3426	1309/8656	1.00 (0.91,1.09)	0.923186	5667/8656	0.98 (0.94,1.03)	0.402158
rs1830298	alcohol consumption	<20 g/day	5442/5894	0.95 (0.89,1.01)		682/5894	0.99 (0.87,1.13)		4215/5894	0.92 (0.86,0.98)
rs1830298	alcohol consumption	>=20 g/day	5442/5894	1.00 (0.83,1.22)		682/5894	1.16 (0.75,1.80)		4215/5894	1.00 (0.81,1.23)
rs1830298	alcohol consumption	interaction	5442/5894	1.01 (0.97,1.06)	0.563584	682/5894	1.01 (0.90,1.12)	0.880573	4215/5894	1.03 (0.97,1.08)	0.321765
rs2012709	age at menarche	=< 11	20058/23080	1.04 (0.97,1.12)		3073/23080	1.06 (0.92,1.23)		14364/23080	1.04 (0.96,1.13)
rs2012709	age at menarche	12-13	20058/23080	1.05 (1.01,1.10)		3073/23080	1.04 (0.96,1.14)		14364/23080	1.05 (1.00,1.10)
rs2012709	age at menarche	>= 14	20058/23080	1.06 (1.01,1.11)		3073/23080	0.98 (0.89,1.08)		14364/23080	1.08 (1.03,1.14)
rs2012709	age at menarche	interaction	20058/23080	1.01 (0.97,1.04)	0.738505	3073/23080	0.96 (0.90,1.04)	0.315287	14364/23080	1.02 (0.98,1.06)	0.369048
rs2012709	ever use of OC	No	14295/17240	1.05 (0.99,1.11)		2237/17240	0.93 (0.82,1.06)		10403/17240	1.06 (1.00,1.13)
rs2012709	ever use of OC	Yes	14295/17240	1.05 (1.00,1.09)		2237/17240	1.04 (0.96,1.13)		10403/17240	1.05 (1.00,1.10)
rs2012709	ever use of OC	interaction	14295/17240	1.00 (0.93,1.07)	0.960989	2237/17240	1.12 (0.96,1.29)	0.143471	10403/17240	0.99 (0.92,1.07)	0.839031
rs2012709	ever FTP	Never	25281/30829	1.06 (0.99,1.14)		3746/30829	1.06 (0.92,1.21)		17867/30829	1.06 (0.98,1.14)
rs2012709	ever FTP	Ever	25281/30829	1.06 (1.03,1.09)		3746/30829	1.02 (0.97,1.08)		17867/30829	1.05 (1.02,1.08)
rs2012709	ever FTP	interaction	25281/30829	1.00 (0.93,1.07)	0.917522	3746/30829	0.97 (0.83,1.13)	0.685611	17867/30829	0.99 (0.91,1.08)	0.860101
rs2012709	age at first FTP	<20 years	17304/20254	1.05 (0.95,1.15)		2654/20254	1.00 (0.84,1.19)		12380/20254	1.08 (0.97,1.19)
rs2012709	age at first FTP	20-24 years	17304/20254	1.10 (1.05,1.15)		2654/20254	1.07 (0.97,1.18)		12380/20254	1.11 (1.05,1.17)
rs2012709	age at first FTP	25-29 years	17304/20254	1.01 (0.96,1.06)		2654/20254	0.92 (0.82,1.03)		12380/20254	1.02 (0.96,1.08)
rs2012709	age at first FTP	>=30 years	17304/20254	1.03 (0.95,1.11)		2654/20254	1.00 (0.86,1.15)		12380/20254	1.02 (0.94,1.10)
rs2012709	age at first FTP	interaction	17304/20254	0.98 (0.95,1.01)	0.209598	2654/20254	0.98 (0.92,1.05)	0.655285	12380/20254	0.97 (0.94,1.00)	0.0886161
rs2012709	number of FTP	1	21585/26420	1.07 (1.00,1.14)		3212/26420	1.02 (0.90,1.15)		15209/26420	1.09 (1.01,1.16)
rs2012709	number of FTP	2	21585/26420	1.04 (1.00,1.09)		3212/26420	1.08 (1.00,1.18)		15209/26420	1.01 (0.97,1.06)
rs2012709	number of FTP	3	21585/26420	1.08 (1.02,1.14)		3212/26420	1.01 (0.89,1.13)		15209/26420	1.08 (1.02,1.15)
rs2012709	number of FTP	>=4	21585/26420	1.05 (0.96,1.13)		3212/26420	0.82 (0.69,0.98)		15209/26420	1.11 (1.01,1.21)
rs2012709	number of FTP	interaction	21585/26420	1.00 (0.97,1.03)	0.996918	3212/26420	0.94 (0.88,1.00)	0.0625387	15209/26420	1.02 (0.98,1.05)	0.378282
rs2012709	ever breastfed	no	12848/14170	1.07 (1.02,1.11)		2170/14170	0.99 (0.92,1.07)		9371/14170	1.08 (1.03,1.13)
rs2012709	ever breastfed	yes	12848/14170	1.08 (1.00,1.17)		2170/14170	1.10 (0.95,1.28)		9371/14170	1.05 (0.96,1.15)
rs2012709	ever breastfed	interaction	12848/14170	0.98 (0.90,1.08)	0.711255	2170/14170	0.90 (0.76,1.07)	0.226282	9371/14170	1.03 (0.93,1.13)	0.620225
rs2012709	current use of MHT	No	8825/9636	1.05 (1.00,1.10)		1120/9636	1.04 (0.93,1.15)		6792/9636	1.05 (0.99,1.11)
rs2012709	current use of MHT	Yes	8825/9636	1.06 (0.97,1.15)		1120/9636	0.92 (0.76,1.11)		6792/9636	1.08 (0.99,1.18)
rs2012709	current use of MHT	interaction	7201/8066	1.02 (0.92,1.13)	0.72916	930/8354	1.09 (0.81,1.47)	0.572165	5864/8354	1.01 (0.88,1.17)	0.877949
rs2012709	current use of E only MHT	No	7213/8074	1.03 (0.98,1.08)		924/8074	1.00 (0.90,1.11)		5495/8074	1.04 (0.98,1.09)
rs2012709	current use of E only MHT	Yes	7213/8074	1.09 (0.95,1.24)		924/8074	0.94 (0.68,1.30)		5495/8074	1.13 (0.98,1.31)
rs2012709	current use of E only MHT	interaction	7201/8067	1.05 (0.91,1.21)	0.49285	920/8067	0.93 (0.66,1.31)	0.697831	5487/8067	1.09 (0.93,1.27)	0.29738
rs2012709	current use of EP MHT	No	7586/8361	1.04 (0.99,1.09)		931/8361	0.99 (0.89,1.11)		5873/8361	1.06 (1.00,1.12)
rs2012709	current use of EP MHT	Yes	7586/8361	1.07 (0.95,1.21)		931/8361	1.09 (0.82,1.43)		5873/8361	1.07 (0.93,1.22)
rs2012709	current use of EP MHT	interaction	7576/8354	1.03 (0.90,1.18)	0.665489	930/8354	1.09 (0.81,1.47)	0.572165	5864/8354	1.01 (0.88,1.17)	0.877949
rs2012709	BMI premenopausal	<15	4770/4521	1.14 (1.05,1.24)		937/4521	1.10 (0.97,1.26)		3173/4521	1.17 (1.07,1.28)
rs2012709	BMI premenopausal	15-30	4770/4521	1.06 (0.91,1.25)		937/4521	1.27 (0.95,1.70)		3173/4521	1.00 (0.84,1.19)
rs2012709	BMI premenopausal	>= 30	4770/4521	1.12 (0.89,1.41)		937/4521	1.06 (0.70,1.61)		3173/4521	1.16 (0.90,1.50)
rs2012709	BMI premenopausal	interaction	4770/4521	0.98 (0.91,1.06)	0.619261	937/4521	1.10 (0.97,1.26)	0.149436	3173/4521	0.95 (0.88,1.03)	0.244687
rs2012709	BMI postmenopausal	<15	11205/11121	1.06 (1.01,1.11)		1431/11121	1.03 (0.93,1.14)		8456/11121	1.06 (1.01,1.11)
rs2012709	BMI postmenopausal	15-30	11205/11121	1.13 (1.04,1.24)		1431/11121	1.15 (0.97,1.36)		8456/11121	1.14 (1.03,1.25)
rs2012709	BMI postmenopausal	>= 30	11205/11121	1.15 (0.99,1.32)		1431/11121	1.16 (0.87,1.55)		8456/11121	1.17 (1.01,1.36)
rs2012709	BMI postmenopausal	interaction	11205/11121	1.04 (1.00,1.09)	0.0740757	1431/11121	1.05 (0.95,1.15)	0.372735	8456/11121	1.05 (1.00,1.10)	0.0656945
rs2012709	height	<160 cm	22725/21931	1.04 (0.98,1.10)		3517/21931	0.96 (0.86,1.08)		16410/21931	1.05 (0.98,1.12)
rs2012709	height	160-165 cm	22725/21931	1.10 (1.04,1.16)		3517/21931	1.11 (1.00,1.23)		16410/21931	1.10 (1.04,1.17)
rs2012709	height	165-170 cm	22725/21931	1.04 (0.99,1.10)		3517/21931	1.06 (0.95,1.18)		16410/21931	1.03 (0.97,1.10)
rs2012709	height	>= 170 cm	22725/21931	1.09 (1.03,1.16)		3517/21931	1.02 (0.90,1.15)		16410/21931	1.12 (1.05,1.20)
rs2012709	height	interaction	22725/21931	1.01 (0.99,1.04)	0.237689	3517/21931	1.01 (0.97,1.06)	0.517746	16410/21931	1.02 (0.99,1.04)	0.223735
rs2012709	current smoking	No	9060/10298	1.05 (1.00,1.10)		1493/10298	1.08 (0.98,1.18)		6853/10298	1.05 (0.99,1.10)
rs2012709	current smoking	Yes	9060/10298	1.06 (0.95,1.18)		1493/10298	1.11 (0.91,1.37)		6853/10298	1.04 (0.93,1.18)
rs2012709	current smoking	interaction	9060/10298	1.01 (0.89,1.14)	0.884449	1493/10298	1.03 (0.82,1.30)	0.775369	6853/10298	1.00 (0.88,1.14)	0.989095
rs2012709	packyears of smoking	0	7423/8656	1.05 (0.99,1.12)		1309/8656	1.06 (0.94,1.19)		5667/8656	1.06 (0.99,1.13)
rs2012709	packyears of smoking	>0-10	7423/8656	1.06 (0.95,1.18)		1309/8656	1.10 (0.91,1.35)		5667/8656	1.05 (0.93,1.18)
rs2012709	packyears of smoking	10-20	7423/8656	1.13 (0.96,1.33)		1309/8656	1.39 (1.04,1.86)		5667/8656	1.07 (0.90,1.28)
rs2012709	packyears of smoking	>= 20	7423/8656	1.07 (0.92,1.24)		1309/8656	1.03 (0.77,1.37)		5667/8656	1.05 (0.89,1.23)
rs2012709	packyears of smoking	interaction	7423/8656	1.01 (0.96,1.05)	0.754316	1309/8656	1.01 (0.93,1.10)	0.730044	5667/8656	1.00 (0.95,1.04)	0.893775
rs2012709	alcohol consumption	<20 g/day	5442/5894	1.05 (0.99,1.11)		682/5894	1.11 (0.98,1.26)		4215/5894	1.04 (0.97,1.10)
rs2012709	alcohol consumption	>=20 g/day	5442/5894	1.07 (0.89,1.28)		682/5894	0.89 (0.60,1.34)		4215/5894	1.10 (0.90,1.34)
rs2012709	alcohol consumption	interaction	5442/5894	1.00 (0.96,1.05)	0.957586	682/5894	0.91 (0.82,1.01)	0.0725304	4215/5894	1.02 (0.97,1.07)	0.516016
rs2033101	age at menarche	=< 11	20058/23080	0.98 (0.90,1.06)		3073/23080	1.04 (0.88,1.23)		14364/23080	0.97 (0.88,1.06)
rs2033101	age at menarche	12-13	20058/23080	1.08 (1.03,1.13)		3073/23080	1.08 (0.97,1.19)		14364/23080	1.06 (1.01,1.12)
rs2033101	age at menarche	>= 14	20058/23080	1.05 (1.00,1.11)		3073/23080	1.08 (0.97,1.21)		14364/23080	1.06 (0.99,1.12)
rs2033101	age at menarche	interaction	20058/23080	1.01 (0.97,1.06)	0.636603	3073/23080	1.02 (0.94,1.11)	0.599286	14364/23080	1.02 (0.97,1.07)	0.490865
rs2033101	ever use of OC	No	14295/17240	1.04 (0.98,1.12)		2237/17240	1.13 (0.98,1.31)		10403/17240	1.02 (0.95,1.10)
rs2033101	ever use of OC	Yes	14295/17240	1.08 (1.03,1.14)		2237/17240	1.09 (0.99,1.19)		10403/17240	1.08 (1.02,1.14)
rs2033101	ever use of OC	interaction	14295/17240	1.04 (0.96,1.13)	0.340592	2237/17240	0.97 (0.81,1.15)	0.694827	10403/17240	1.06 (0.97,1.16)	0.20534
rs2033101	ever FTP	Never	25281/30829	1.03 (0.95,1.11)		3746/30829	0.99 (0.83,1.17)		17867/30829	1.00 (0.92,1.10)
rs2033101	ever FTP	Ever	25281/30829	1.05 (1.02,1.08)		3746/30829	1.08 (1.01,1.15)		17867/30829	1.04 (1.00,1.08)
rs2033101	ever FTP	interaction	25281/30829	1.02 (0.93,1.11)	0.689263	3746/30829	1.09 (0.91,1.31)	0.321291	17867/30829	1.04 (0.94,1.14)	0.456598
rs2033101	age at first FTP	<20 years	17304/20254	1.13 (1.01,1.26)		2654/20254	1.11 (0.90,1.36)		12380/20254	1.14 (1.01,1.29)
rs2033101	age at first FTP	20-24 years	17304/20254	1.02 (0.97,1.08)		2654/20254	1.07 (0.95,1.20)		12380/20254	1.00 (0.94,1.07)
rs2033101	age at first FTP	25-29 years	17304/20254	1.08 (1.01,1.15)		2654/20254	1.07 (0.94,1.23)		12380/20254	1.09 (1.01,1.16)
rs2033101	age at first FTP	>=30 years	17304/20254	1.04 (0.95,1.14)		2654/20254	1.11 (0.93,1.32)		12380/20254	1.02 (0.93,1.13)
rs2033101	age at first FTP	interaction	17304/20254	1.00 (0.96,1.03)	0.842069	2654/20254	0.99 (0.92,1.07)	0.805069	12380/20254	1.00 (0.96,1.04)	0.972073
rs2033101	number of FTP	1	21585/26420	0.98 (0.91,1.06)		3212/26420	0.98 (0.85,1.14)		15209/26420	0.97 (0.89,1.05)
rs2033101	number of FTP	2	21585/26420	1.05 (1.00,1.10)		3212/26420	1.09 (0.99,1.20)		15209/26420	1.03 (0.98,1.09)
rs2033101	number of FTP	3	21585/26420	1.07 (1.00,1.15)		3212/26420	1.14 (0.99,1.31)		15209/26420	1.08 (1.00,1.16)
rs2033101	number of FTP	>=4	21585/26420	1.17 (1.06,1.29)		3212/26420	1.14 (0.92,1.40)		15209/26420	1.17 (1.05,1.30)
rs2033101	number of FTP	interaction	21585/26420	1.05 (1.02,1.09)	0.00489557	3212/26420	1.05 (0.98,1.14)	0.165841	15209/26420	1.06 (1.02,1.10)	0.00417532
rs2033101	ever breastfed	no	12848/14170	1.06 (1.01,1.11)		2170/14170	1.10 (1.00,1.20)		9371/14170	1.05 (1.00,1.11)
rs2033101	ever breastfed	yes	12848/14170	1.05 (0.96,1.16)		2170/14170	1.13 (0.96,1.35)		9371/14170	1.04 (0.93,1.16)
rs2033101	ever breastfed	interaction	12848/14170	1.00 (0.89,1.11)	0.962393	2170/14170	0.96 (0.79,1.17)	0.69128	9371/14170	1.01 (0.89,1.14)	0.893513
rs2033101	current use of MHT	No	8825/9636	1.04 (0.98,1.10)		1120/9636	1.08 (0.95,1.22)		6792/9636	1.03 (0.97,1.11)
rs2033101	current use of MHT	Yes	8825/9636	1.02 (0.93,1.13)		1120/9636	1.09 (0.87,1.36)		6792/9636	0.99 (0.89,1.11)
rs2033101	current use of MHT	interaction	7201/8066	0.98 (0.86,1.12)	0.786408	930/8354	0.80 (0.55,1.15)	0.225412	5864/8354	0.97 (0.81,1.15)	0.698297
rs2033101	current use of E only MHT	No	7213/8074	1.04 (0.98,1.11)		924/8074	1.11 (0.98,1.26)		5495/8074	1.02 (0.96,1.09)
rs2033101	current use of E only MHT	Yes	7213/8074	0.99 (0.85,1.17)		924/8074	1.02 (0.68,1.51)		5495/8074	0.99 (0.83,1.18)
rs2033101	current use of E only MHT	interaction	7201/8067	0.95 (0.80,1.13)	0.579299	920/8067	0.91 (0.60,1.38)	0.66207	5487/8067	0.96 (0.80,1.16)	0.692153
rs2033101	current use of EP MHT	No	7586/8361	1.05 (0.99,1.11)		931/8361	1.15 (1.01,1.31)		5873/8361	1.04 (0.98,1.11)
rs2033101	current use of EP MHT	Yes	7586/8361	1.05 (0.90,1.22)		931/8361	0.92 (0.65,1.30)		5873/8361	1.01 (0.86,1.18)
rs2033101	current use of EP MHT	interaction	7576/8354	1.00 (0.85,1.18)	0.98908	930/8354	0.80 (0.55,1.15)	0.225412	5864/8354	0.97 (0.81,1.15)	0.698297
rs2033101	BMI premenopausal	<15	4770/4521	1.10 (1.00,1.21)		937/4521	1.15 (0.98,1.34)		3173/4521	1.07 (0.96,1.19)
rs2033101	BMI premenopausal	15-30	4770/4521	1.13 (0.94,1.36)		937/4521	1.26 (0.91,1.74)		3173/4521	1.11 (0.90,1.36)
rs2033101	BMI premenopausal	>= 30	4770/4521	0.89 (0.67,1.18)		937/4521	0.88 (0.54,1.42)		3173/4521	0.92 (0.67,1.25)
rs2033101	BMI premenopausal	interaction	4770/4521	0.99 (0.91,1.09)	0.88324	937/4521	1.02 (0.88,1.18)	0.821341	3173/4521	1.01 (0.91,1.11)	0.893985
rs2033101	BMI postmenopausal	<15	11205/11121	1.09 (1.03,1.15)		1431/11121	1.08 (0.96,1.22)		8456/11121	1.08 (1.02,1.15)
rs2033101	BMI postmenopausal	15-30	11205/11121	1.05 (0.94,1.16)		1431/11121	1.25 (1.02,1.51)		8456/11121	1.04 (0.93,1.16)
rs2033101	BMI postmenopausal	>= 30	11205/11121	0.88 (0.74,1.05)		1431/11121	0.80 (0.55,1.15)		8456/11121	0.88 (0.74,1.06)
rs2033101	BMI postmenopausal	interaction	11205/11121	0.96 (0.91,1.01)	0.147618	1431/11121	1.00 (0.89,1.13)	0.990183	8456/11121	0.96 (0.90,1.02)	0.185289
rs2033101	height	<160 cm	22725/21931	1.08 (1.01,1.17)		3517/21931	1.16 (1.02,1.33)		16410/21931	1.07 (0.99,1.17)
rs2033101	height	160-165 cm	22725/21931	1.09 (1.03,1.17)		3517/21931	1.10 (0.98,1.25)		16410/21931	1.10 (1.02,1.18)
rs2033101	height	165-170 cm	22725/21931	1.04 (0.97,1.11)		3517/21931	1.02 (0.89,1.15)		16410/21931	1.03 (0.96,1.11)
rs2033101	height	>= 170 cm	22725/21931	1.03 (0.96,1.11)		3517/21931	1.08 (0.94,1.24)		16410/21931	1.00 (0.92,1.08)
rs2033101	height	interaction	22725/21931	0.99 (0.96,1.01)	0.272311	3517/21931	0.98 (0.93,1.03)	0.454936	16410/21931	0.98 (0.95,1.01)	0.184129
rs2033101	current smoking	No	9060/10298	1.04 (0.98,1.10)		1493/10298	1.13 (1.01,1.25)		6853/10298	1.02 (0.96,1.09)
rs2033101	current smoking	Yes	9060/10298	1.17 (1.02,1.33)		1493/10298	1.06 (0.83,1.36)		6853/10298	1.15 (1.00,1.33)
rs2033101	current smoking	interaction	9060/10298	1.12 (0.97,1.29)	0.125085	1493/10298	0.94 (0.72,1.24)	0.680815	6853/10298	1.13 (0.96,1.32)	0.136295
rs2033101	packyears of smoking	0	7423/8656	1.00 (0.93,1.08)		1309/8656	1.09 (0.95,1.25)		5667/8656	0.98 (0.90,1.05)
rs2033101	packyears of smoking	>0-10	7423/8656	1.05 (0.92,1.20)		1309/8656	0.98 (0.77,1.25)		5667/8656	1.06 (0.92,1.23)
rs2033101	packyears of smoking	10-20	7423/8656	1.06 (0.88,1.29)		1309/8656	0.98 (0.69,1.38)		5667/8656	1.07 (0.86,1.31)
rs2033101	packyears of smoking	>= 20	7423/8656	1.15 (0.96,1.38)		1309/8656	1.04 (0.73,1.47)		5667/8656	1.18 (0.97,1.42)
rs2033101	packyears of smoking	interaction	7423/8656	1.03 (0.98,1.09)	0.24413	1309/8656	0.95 (0.86,1.06)	0.391805	5667/8656	1.05 (1.00,1.11)	0.0724972
rs2033101	alcohol consumption	<20 g/day	5442/5894	1.02 (0.95,1.09)		682/5894	1.05 (0.90,1.23)		4215/5894	1.00 (0.93,1.08)
rs2033101	alcohol consumption	>=20 g/day	5442/5894	1.22 (0.98,1.53)		682/5894	1.49 (0.92,2.42)		4215/5894	1.33 (1.05,1.69)
rs2033101	alcohol consumption	interaction	5442/5894	1.03 (0.97,1.09)	0.307002	682/5894	1.01 (0.89,1.15)	0.856309	4215/5894	1.06 (0.99,1.12)	0.0744639
rs2046210	age at menarche	=< 11	21168/23433	1.03 (0.96,1.11)		3276/23433	1.21 (1.05,1.39)		15234/23433	1.00 (0.92,1.08)
rs2046210	age at menarche	12-13	21168/23433	1.06 (1.02,1.10)		3276/23433	1.13 (1.04,1.22)		15234/23433	1.06 (1.01,1.10)
rs2046210	age at menarche	>= 14	21168/23433	1.08 (1.03,1.13)		3276/23433	1.10 (1.00,1.20)		15234/23433	1.06 (1.00,1.11)
rs2046210	age at menarche	interaction	21168/23433	1.02 (0.98,1.06)	0.326909	3276/23433	0.96 (0.89,1.02)	0.200956	15234/23433	1.03 (0.99,1.07)	0.218072
rs2046210	ever use of OC	No	15415/18465	1.06 (1.00,1.11)		2441/18465	1.06 (0.94,1.18)		11280/18465	1.03 (0.98,1.09)
rs2046210	ever use of OC	Yes	15415/18465	1.06 (1.02,1.11)		2441/18465	1.13 (1.04,1.22)		11280/18465	1.06 (1.02,1.11)
rs2046210	ever use of OC	interaction	15415/18465	1.01 (0.94,1.08)	0.82827	2441/18465	1.07 (0.93,1.22)	0.339094	11280/18465	1.03 (0.96,1.11)	0.424274
rs2046210	ever FTP	Never	26404/31184	1.08 (1.01,1.16)		3951/31184	1.14 (0.99,1.30)		18746/31184	1.08 (1.00,1.16)
rs2046210	ever FTP	Ever	26404/31184	1.06 (1.03,1.09)		3951/31184	1.16 (1.10,1.22)		18746/31184	1.04 (1.01,1.07)
rs2046210	ever FTP	interaction	26404/31184	0.97 (0.91,1.05)	0.487942	3951/31184	1.02 (0.88,1.18)	0.816885	18746/31184	0.96 (0.89,1.04)	0.326723
rs2046210	age at first FTP	<20 years	18226/20517	1.03 (0.94,1.13)		2821/20517	1.18 (1.00,1.39)		13101/20517	0.98 (0.88,1.09)
rs2046210	age at first FTP	20-24 years	18226/20517	1.07 (1.02,1.12)		2821/20517	1.11 (1.01,1.22)		13101/20517	1.06 (1.01,1.12)
rs2046210	age at first FTP	25-29 years	18226/20517	1.05 (0.99,1.10)		2821/20517	1.07 (0.96,1.19)		13101/20517	1.03 (0.97,1.09)
rs2046210	age at first FTP	>=30 years	18226/20517	1.06 (0.99,1.14)		2821/20517	1.12 (0.97,1.29)		13101/20517	1.05 (0.97,1.14)
rs2046210	age at first FTP	interaction	18226/20517	1.00 (0.97,1.03)	0.870085	2821/20517	0.99 (0.93,1.06)	0.766528	13101/20517	1.00 (0.97,1.04)	0.824984
rs2046210	number of FTP	1	22533/26684	1.09 (1.03,1.16)		3385/26684	1.14 (1.01,1.28)		15948/26684	1.05 (0.98,1.13)
rs2046210	number of FTP	2	22533/26684	1.04 (1.00,1.09)		3385/26684	1.14 (1.06,1.24)		15948/26684	1.03 (0.98,1.08)
rs2046210	number of FTP	3	22533/26684	1.05 (0.99,1.11)		3385/26684	1.16 (1.04,1.31)		15948/26684	1.03 (0.96,1.09)
rs2046210	number of FTP	>=4	22533/26684	1.07 (0.99,1.16)		3385/26684	1.20 (1.02,1.41)		15948/26684	1.09 (1.00,1.19)
rs2046210	number of FTP	interaction	22533/26684	0.99 (0.96,1.02)	0.680727	3385/26684	1.02 (0.96,1.08)	0.554921	15948/26684	1.01 (0.97,1.04)	0.722794
rs2046210	ever breastfed	no	13785/14430	1.05 (1.01,1.10)		2341/14430	1.09 (1.01,1.17)		10103/14430	1.04 (1.00,1.09)
rs2046210	ever breastfed	yes	13785/14430	1.05 (0.97,1.13)		2341/14430	1.09 (0.95,1.25)		10103/14430	1.03 (0.94,1.12)
rs2046210	ever breastfed	interaction	13785/14430	1.00 (0.92,1.09)	0.95098	2341/14430	0.99 (0.85,1.16)	0.887769	10103/14430	1.01 (0.92,1.12)	0.768577
rs2046210	current use of MHT	No	8825/9636	1.09 (1.03,1.15)		1120/9636	1.17 (1.05,1.31)		6792/9636	1.08 (1.02,1.14)
rs2046210	current use of MHT	Yes	8825/9636	0.99 (0.91,1.08)		1120/9636	1.07 (0.89,1.28)		6792/9636	0.99 (0.90,1.08)
rs2046210	current use of MHT	interaction	7201/8066	0.95 (0.85,1.05)	0.324449	930/8354	0.94 (0.70,1.28)	0.710982	5864/8354	0.96 (0.83,1.11)	0.596599
rs2046210	current use of E only MHT	No	7213/8074	1.05 (1.00,1.11)		924/8074	1.16 (1.04,1.29)		5495/8074	1.04 (0.98,1.10)
rs2046210	current use of E only MHT	Yes	7213/8074	0.98 (0.86,1.12)		924/8074	1.13 (0.83,1.55)		5495/8074	0.97 (0.84,1.12)
rs2046210	current use of E only MHT	interaction	7201/8067	0.92 (0.80,1.06)	0.263101	920/8067	0.97 (0.70,1.36)	0.876728	5487/8067	0.92 (0.79,1.08)	0.315804
rs2046210	current use of EP MHT	No	7586/8361	1.05 (1.00,1.11)		931/8361	1.16 (1.04,1.29)		5873/8361	1.05 (0.99,1.11)
rs2046210	current use of EP MHT	Yes	7586/8361	1.04 (0.91,1.17)		931/8361	1.10 (0.83,1.46)		5873/8361	1.02 (0.89,1.16)
rs2046210	current use of EP MHT	interaction	7576/8354	0.97 (0.85,1.11)	0.685355	930/8354	0.94 (0.70,1.28)	0.710982	5864/8354	0.96 (0.83,1.11)	0.596599
rs2046210	BMI premenopausal	<15	5210/5464	1.05 (0.98,1.13)		1026/5464	1.12 (0.99,1.26)		3514/5464	1.04 (0.96,1.13)
rs2046210	BMI premenopausal	15-30	5210/5464	1.11 (0.96,1.28)		1026/5464	1.21 (0.95,1.54)		3514/5464	1.05 (0.90,1.22)
rs2046210	BMI premenopausal	>= 30	5210/5464	0.82 (0.66,1.00)		1026/5464	0.78 (0.54,1.14)		3514/5464	0.78 (0.62,0.98)
rs2046210	BMI premenopausal	interaction	5210/5464	0.93 (0.87,1.00)	0.051184	1026/5464	0.92 (0.82,1.04)	0.163397	3514/5464	0.92 (0.86,0.99)	0.0354551
rs2046210	BMI postmenopausal	<15	11816/11392	1.05 (1.00,1.10)		1532/11392	1.18 (1.07,1.30)		8941/11392	1.02 (0.97,1.08)
rs2046210	BMI postmenopausal	15-30	11816/11392	1.08 (0.99,1.17)		1532/11392	1.12 (0.96,1.32)		8941/11392	1.08 (0.99,1.18)
rs2046210	BMI postmenopausal	>= 30	11816/11392	1.24 (1.08,1.42)		1532/11392	1.31 (1.00,1.71)		8941/11392	1.24 (1.07,1.43)
rs2046210	BMI postmenopausal	interaction	11816/11392	1.04 (0.99,1.09)	0.111917	1532/11392	1.02 (0.93,1.12)	0.637898	8941/11392	1.05 (1.00,1.10)	0.051484
rs2046210	height	<160 cm	23808/23149	1.08 (1.02,1.14)		3713/23149	1.17 (1.06,1.30)		17260/23149	1.06 (0.99,1.13)
rs2046210	height	160-165 cm	23808/23149	1.05 (1.00,1.10)		3713/23149	1.11 (1.01,1.23)		17260/23149	1.03 (0.98,1.09)
rs2046210	height	165-170 cm	23808/23149	1.10 (1.04,1.16)		3713/23149	1.19 (1.08,1.32)		17260/23149	1.08 (1.02,1.15)
rs2046210	height	>= 170 cm	23808/23149	1.03 (0.97,1.10)		3713/23149	1.13 (1.01,1.27)		17260/23149	1.02 (0.96,1.09)
rs2046210	height	interaction	23808/23149	0.99 (0.97,1.01)	0.276832	3713/23149	0.99 (0.95,1.03)	0.697572	17260/23149	0.99 (0.97,1.01)	0.435213
rs2046210	current smoking	No	10182/11523	1.06 (1.02,1.11)		1698/11523	1.12 (1.03,1.22)		7731/11523	1.05 (1.00,1.10)
rs2046210	current smoking	Yes	10182/11523	1.15 (1.03,1.27)		1698/11523	1.22 (1.01,1.48)		7731/11523	1.15 (1.02,1.28)
rs2046210	current smoking	interaction	10182/11523	1.09 (0.97,1.22)	0.138767	1698/11523	1.12 (0.90,1.38)	0.306953	7731/11523	1.10 (0.97,1.24)	0.128953
rs2046210	packyears of smoking	0	8528/9576	1.05 (1.00,1.11)		1508/9576	1.14 (1.03,1.26)		6536/9576	1.03 (0.97,1.10)
rs2046210	packyears of smoking	>0-10	8528/9576	1.05 (0.94,1.17)		1508/9576	1.04 (0.85,1.26)		6536/9576	1.06 (0.94,1.19)
rs2046210	packyears of smoking	10-20	8528/9576	1.27 (1.09,1.49)		1508/9576	1.36 (1.04,1.78)		6536/9576	1.26 (1.07,1.49)
rs2046210	packyears of smoking	>= 20	8528/9576	1.06 (0.91,1.22)		1508/9576	1.26 (0.97,1.64)		6536/9576	1.01 (0.86,1.18)
rs2046210	packyears of smoking	interaction	8528/9576	1.02 (0.97,1.06)	0.480466	1508/9576	1.04 (0.96,1.12)	0.314888	6536/9576	1.01 (0.96,1.05)	0.740926
rs2046210	alcohol consumption	<20 g/day	5442/5894	1.08 (1.02,1.14)		682/5894	1.11 (0.98,1.26)		4215/5894	1.08 (1.02,1.15)
rs2046210	alcohol consumption	>=20 g/day	5442/5894	1.12 (0.94,1.34)		682/5894	1.37 (0.93,2.03)		4215/5894	1.06 (0.88,1.29)
rs2046210	alcohol consumption	interaction	5442/5894	1.02 (0.98,1.07)	0.267715	682/5894	1.03 (0.95,1.13)	0.440483	4215/5894	1.01 (0.97,1.06)	0.544456
rs2242652	age at menarche	=< 11	20058/23080	1.06 (0.97,1.15)		3073/23080	1.10 (0.93,1.30)		14364/23080	1.06 (0.97,1.17)
rs2242652	age at menarche	12-13	20058/23080	1.04 (0.99,1.09)		3073/23080	1.16 (1.05,1.28)		14364/23080	1.01 (0.96,1.07)
rs2242652	age at menarche	>= 14	20058/23080	1.05 (1.00,1.12)		3073/23080	1.16 (1.04,1.30)		14364/23080	1.04 (0.97,1.10)
rs2242652	age at menarche	interaction	20058/23080	0.99 (0.95,1.03)	0.660972	3073/23080	1.03 (0.94,1.12)	0.540188	14364/23080	0.98 (0.94,1.03)	0.465996
rs2242652	ever use of OC	No	14295/17240	1.04 (0.97,1.11)		2237/17240	1.10 (0.95,1.27)		10403/17240	1.02 (0.95,1.10)
rs2242652	ever use of OC	Yes	14295/17240	1.05 (1.00,1.10)		2237/17240	1.16 (1.05,1.27)		10403/17240	1.02 (0.97,1.08)
rs2242652	ever use of OC	interaction	14295/17240	1.02 (0.94,1.11)	0.683756	2237/17240	1.05 (0.89,1.25)	0.557841	10403/17240	1.00 (0.92,1.10)	0.941443
rs2242652	ever FTP	Never	25281/30829	1.03 (0.95,1.12)		3746/30829	1.12 (0.95,1.31)		17867/30829	1.00 (0.92,1.10)
rs2242652	ever FTP	Ever	25281/30829	1.05 (1.01,1.08)		3746/30829	1.16 (1.09,1.24)		17867/30829	1.03 (0.99,1.06)
rs2242652	ever FTP	interaction	25281/30829	1.01 (0.93,1.10)	0.799959	3746/30829	1.04 (0.87,1.24)	0.648374	17867/30829	1.02 (0.93,1.13)	0.687482
rs2242652	age at first FTP	<20 years	17304/20254	1.20 (1.07,1.34)		2654/20254	1.35 (1.11,1.64)		12380/20254	1.15 (1.01,1.30)
rs2242652	age at first FTP	20-24 years	17304/20254	1.01 (0.95,1.07)		2654/20254	1.15 (1.02,1.29)		12380/20254	0.99 (0.93,1.05)
rs2242652	age at first FTP	25-29 years	17304/20254	1.04 (0.98,1.11)		2654/20254	1.18 (1.03,1.34)		12380/20254	1.02 (0.95,1.09)
rs2242652	age at first FTP	>=30 years	17304/20254	1.09 (1.00,1.19)		2654/20254	1.15 (0.96,1.36)		12380/20254	1.08 (0.98,1.19)
rs2242652	age at first FTP	interaction	17304/20254	1.01 (0.98,1.05)	0.474633	2654/20254	0.97 (0.89,1.04)	0.371038	12380/20254	1.03 (0.98,1.07)	0.228413
rs2242652	number of FTP	1	21585/26420	1.10 (1.02,1.18)		3212/26420	1.13 (0.98,1.30)		15209/26420	1.09 (1.00,1.18)
rs2242652	number of FTP	2	21585/26420	1.03 (0.98,1.08)		3212/26420	1.20 (1.09,1.31)		15209/26420	1.01 (0.95,1.06)
rs2242652	number of FTP	3	21585/26420	1.03 (0.97,1.11)		3212/26420	1.09 (0.94,1.25)		15209/26420	1.01 (0.94,1.09)
rs2242652	number of FTP	>=4	21585/26420	1.05 (0.95,1.15)		3212/26420	1.28 (1.05,1.56)		15209/26420	1.03 (0.93,1.15)
rs2242652	number of FTP	interaction	21585/26420	0.98 (0.95,1.02)	0.406637	3212/26420	1.02 (0.94,1.09)	0.679364	15209/26420	0.98 (0.94,1.02)	0.4247
rs2242652	ever breastfed	no	12848/14170	1.07 (1.01,1.12)		2170/14170	1.14 (1.04,1.25)		9371/14170	1.04 (0.99,1.10)
rs2242652	ever breastfed	yes	12848/14170	1.10 (0.99,1.21)		2170/14170	1.36 (1.15,1.61)		9371/14170	1.06 (0.95,1.18)
rs2242652	ever breastfed	interaction	12848/14170	0.96 (0.86,1.07)	0.503547	2170/14170	0.83 (0.68,1.00)	0.0485134	9371/14170	0.98 (0.86,1.10)	0.679205
rs2242652	current use of MHT	No	8825/9636	1.07 (1.00,1.13)		1120/9636	1.22 (1.07,1.38)		6792/9636	1.04 (0.97,1.11)
rs2242652	current use of MHT	Yes	8825/9636	1.00 (0.90,1.10)		1120/9636	1.03 (0.83,1.29)		6792/9636	1.00 (0.90,1.11)
rs2242652	current use of MHT	interaction	7201/8066	0.92 (0.81,1.05)	0.202424	930/8354	0.72 (0.50,1.05)	0.0789838	5864/8354	0.98 (0.83,1.17)	0.858054
rs2242652	current use of E only MHT	No	7213/8074	1.05 (0.99,1.12)		924/8074	1.15 (1.01,1.30)		5495/8074	1.02 (0.96,1.09)
rs2242652	current use of E only MHT	Yes	7213/8074	0.98 (0.84,1.14)		924/8074	1.12 (0.78,1.61)		5495/8074	1.01 (0.85,1.19)
rs2242652	current use of E only MHT	interaction	7201/8067	0.93 (0.78,1.10)	0.37516	920/8067	0.97 (0.66,1.43)	0.887237	5487/8067	0.99 (0.82,1.18)	0.883
rs2242652	current use of EP MHT	No	7586/8361	1.06 (1.00,1.13)		931/8361	1.20 (1.06,1.36)		5873/8361	1.04 (0.97,1.11)
rs2242652	current use of EP MHT	Yes	7586/8361	1.01 (0.87,1.18)		931/8361	0.88 (0.62,1.25)		5873/8361	1.02 (0.87,1.20)
rs2242652	current use of EP MHT	interaction	7576/8354	0.95 (0.81,1.12)	0.54689	930/8354	0.72 (0.50,1.05)	0.0789838	5864/8354	0.98 (0.83,1.17)	0.858054
rs2242652	BMI premenopausal	<15	4770/4521	1.03 (0.94,1.13)		937/4521	1.14 (0.97,1.32)		3173/4521	1.03 (0.92,1.14)
rs2242652	BMI premenopausal	15-30	4770/4521	1.17 (0.97,1.41)		937/4521	1.35 (0.99,1.85)		3173/4521	1.12 (0.91,1.38)
rs2242652	BMI premenopausal	>= 30	4770/4521	0.87 (0.66,1.15)		937/4521	0.63 (0.37,1.08)		3173/4521	1.00 (0.75,1.35)
rs2242652	BMI premenopausal	interaction	4770/4521	1.00 (0.92,1.09)	0.979342	937/4521	0.89 (0.76,1.04)	0.139208	3173/4521	1.03 (0.94,1.14)	0.501832
rs2242652	BMI postmenopausal	<15	11205/11121	1.02 (0.96,1.08)		1431/11121	1.12 (1.00,1.27)		8456/11121	0.99 (0.93,1.05)
rs2242652	BMI postmenopausal	15-30	11205/11121	1.12 (1.01,1.24)		1431/11121	1.28 (1.06,1.56)		8456/11121	1.09 (0.98,1.22)
rs2242652	BMI postmenopausal	>= 30	11205/11121	1.10 (0.93,1.31)		1431/11121	1.11 (0.78,1.57)		8456/11121	1.13 (0.94,1.36)
rs2242652	BMI postmenopausal	interaction	11205/11121	1.04 (0.98,1.10)	0.157639	1431/11121	1.03 (0.92,1.15)	0.62925	8456/11121	1.05 (0.99,1.11)	0.125374
rs2242652	height	<160 cm	22725/21931	1.11 (1.04,1.20)		3517/21931	1.27 (1.11,1.45)		16410/21931	1.05 (0.97,1.14)
rs2242652	height	160-165 cm	22725/21931	0.97 (0.91,1.03)		3517/21931	1.08 (0.96,1.22)		16410/21931	0.96 (0.89,1.03)
rs2242652	height	165-170 cm	22725/21931	1.09 (1.02,1.16)		3517/21931	1.23 (1.09,1.40)		16410/21931	1.08 (1.00,1.16)
rs2242652	height	>= 170 cm	22725/21931	1.05 (0.97,1.13)		3517/21931	1.10 (0.95,1.26)		16410/21931	1.04 (0.96,1.13)
rs2242652	height	interaction	22725/21931	1.00 (0.97,1.02)	0.847544	3517/21931	0.99 (0.95,1.04)	0.746535	16410/21931	1.01 (0.98,1.04)	0.633557
rs2242652	current smoking	No	9060/10298	1.03 (0.98,1.09)		1493/10298	1.16 (1.04,1.29)		6853/10298	1.01 (0.95,1.07)
rs2242652	current smoking	Yes	9060/10298	1.02 (0.89,1.17)		1493/10298	0.97 (0.76,1.24)		6853/10298	1.01 (0.88,1.17)
rs2242652	current smoking	interaction	9060/10298	0.99 (0.85,1.14)	0.855543	1493/10298	0.84 (0.64,1.10)	0.198163	6853/10298	1.00 (0.86,1.18)	0.961832
rs2242652	packyears of smoking	0	7423/8656	1.02 (0.95,1.09)		1309/8656	1.15 (1.01,1.32)		5667/8656	0.98 (0.91,1.06)
rs2242652	packyears of smoking	>0-10	7423/8656	1.12 (0.98,1.29)		1309/8656	1.21 (0.96,1.53)		5667/8656	1.09 (0.94,1.26)
rs2242652	packyears of smoking	10-20	7423/8656	1.19 (0.97,1.45)		1309/8656	1.13 (0.80,1.60)		5667/8656	1.15 (0.93,1.44)
rs2242652	packyears of smoking	>= 20	7423/8656	1.00 (0.84,1.19)		1309/8656	0.90 (0.64,1.27)		5667/8656	1.03 (0.85,1.24)
rs2242652	packyears of smoking	interaction	7423/8656	1.01 (0.96,1.06)	0.705858	1309/8656	0.94 (0.85,1.04)	0.243637	5667/8656	1.02 (0.97,1.08)	0.396184
rs2242652	alcohol consumption	<20 g/day	5442/5894	1.01 (0.95,1.09)		682/5894	1.24 (1.07,1.43)		4215/5894	0.98 (0.90,1.05)
rs2242652	alcohol consumption	>=20 g/day	5442/5894	1.16 (0.92,1.46)		682/5894	1.36 (0.81,2.28)		4215/5894	1.07 (0.84,1.38)
rs2242652	alcohol consumption	interaction	5442/5894	1.03 (0.97,1.08)	0.31859	682/5894	1.07 (0.96,1.19)	0.20768	4215/5894	1.02 (0.96,1.08)	0.544557
rs2736108	age at menarche	=< 11	20050/23074	0.89 (0.83,0.96)		3071/23074	0.91 (0.78,1.06)		14358/23074	0.91 (0.83,0.98)
rs2736108	age at menarche	12-13	20050/23074	0.96 (0.92,1.01)		3071/23074	0.88 (0.80,0.96)		14358/23074	0.98 (0.94,1.03)
rs2736108	age at menarche	>= 14	20050/23074	0.91 (0.87,0.96)		3071/23074	0.96 (0.87,1.06)		14358/23074	0.90 (0.85,0.95)
rs2736108	age at menarche	interaction	20050/23074	1.01 (0.97,1.05)	0.681983	3071/23074	1.05 (0.98,1.14)	0.176835	14358/23074	0.99 (0.95,1.03)	0.682024
rs2736108	ever use of OC	No	14288/17235	0.95 (0.90,1.01)		2236/17235	0.91 (0.80,1.04)		10397/17235	0.96 (0.90,1.02)
rs2736108	ever use of OC	Yes	14288/17235	0.92 (0.88,0.96)		2236/17235	0.89 (0.81,0.96)		10397/17235	0.94 (0.89,0.98)
rs2736108	ever use of OC	interaction	14288/17235	0.97 (0.90,1.04)	0.373944	2236/17235	0.97 (0.83,1.13)	0.704818	10397/17235	0.97 (0.90,1.06)	0.520232
rs2736108	ever FTP	Never	25273/30822	0.96 (0.90,1.03)		3744/30822	0.83 (0.72,0.97)		17861/30822	1.00 (0.92,1.08)
rs2736108	ever FTP	Ever	25273/30822	0.93 (0.91,0.96)		3744/30822	0.93 (0.88,0.99)		17861/30822	0.93 (0.90,0.96)
rs2736108	ever FTP	interaction	25273/30822	0.97 (0.90,1.05)	0.418431	3744/30822	1.12 (0.95,1.31)	0.176324	17861/30822	0.93 (0.86,1.01)	0.105836
rs2736108	age at first FTP	<20 years	17296/20247	0.89 (0.81,0.98)		2652/20247	0.91 (0.76,1.09)		12374/20247	0.89 (0.80,0.99)
rs2736108	age at first FTP	20-24 years	17296/20247	0.93 (0.88,0.98)		2652/20247	0.92 (0.83,1.02)		12374/20247	0.92 (0.87,0.97)
rs2736108	age at first FTP	25-29 years	17296/20247	0.90 (0.85,0.95)		2652/20247	0.93 (0.82,1.05)		12374/20247	0.89 (0.84,0.95)
rs2736108	age at first FTP	>=30 years	17296/20247	0.98 (0.90,1.06)		2652/20247	0.90 (0.77,1.05)		12374/20247	1.00 (0.92,1.09)
rs2736108	age at first FTP	interaction	17296/20247	1.02 (0.98,1.05)	0.357699	2652/20247	1.01 (0.94,1.08)	0.797211	12374/20247	1.03 (0.99,1.07)	0.16123
rs2736108	number of FTP	1	21577/26413	0.94 (0.88,1.00)		3210/26413	0.94 (0.83,1.07)		15203/26413	0.91 (0.84,0.98)
rs2736108	number of FTP	2	21577/26413	0.95 (0.91,0.99)		3210/26413	0.92 (0.84,1.00)		15203/26413	0.96 (0.92,1.01)
rs2736108	number of FTP	3	21577/26413	0.90 (0.85,0.96)		3210/26413	0.97 (0.86,1.10)		15203/26413	0.89 (0.83,0.95)
rs2736108	number of FTP	>=4	21577/26413	0.90 (0.83,0.98)		3210/26413	0.90 (0.75,1.08)		15203/26413	0.91 (0.83,1.00)
rs2736108	number of FTP	interaction	21577/26413	0.98 (0.95,1.01)	0.242797	3210/26413	1.00 (0.94,1.07)	0.998058	15203/26413	0.99 (0.95,1.02)	0.446995
rs2736108	ever breastfed	no	12841/14168	0.92 (0.88,0.96)		2169/14168	0.92 (0.85,1.00)		9365/14168	0.93 (0.88,0.97)
rs2736108	ever breastfed	yes	12841/14168	0.90 (0.82,0.98)		2169/14168	0.84 (0.72,0.99)		9365/14168	0.91 (0.82,1.00)
rs2736108	ever breastfed	interaction	12841/14168	1.03 (0.94,1.13)	0.550114	2169/14168	1.09 (0.92,1.31)	0.322289	9365/14168	1.02 (0.92,1.14)	0.656061
rs2736108	current use of MHT	No	8825/9631	0.94 (0.89,0.99)		1120/9631	0.91 (0.81,1.02)		6792/9631	0.95 (0.89,1.00)
rs2736108	current use of MHT	Yes	8825/9631	0.90 (0.82,0.98)		1120/9631	0.87 (0.71,1.06)		6792/9631	0.91 (0.83,1.00)
rs2736108	current use of MHT	interaction	7201/8063	0.99 (0.88,1.10)	0.817617	930/8351	0.86 (0.62,1.21)	0.383161	5864/8351	1.08 (0.92,1.25)	0.355329
rs2736108	current use of E only MHT	No	7213/8071	0.95 (0.90,1.00)		924/8071	0.90 (0.80,1.01)		5495/8071	0.97 (0.91,1.02)
rs2736108	current use of E only MHT	Yes	7213/8071	0.82 (0.72,0.94)		924/8071	0.86 (0.61,1.21)		5495/8071	0.81 (0.70,0.94)
rs2736108	current use of E only MHT	interaction	7201/8064	0.88 (0.76,1.02)	0.0849181	920/8064	0.97 (0.67,1.39)	0.862744	5487/8064	0.85 (0.72,1.00)	0.051331
rs2736108	current use of EP MHT	No	7586/8358	0.94 (0.89,0.99)		931/8358	0.91 (0.81,1.03)		5873/8358	0.95 (0.89,1.00)
rs2736108	current use of EP MHT	Yes	7586/8358	0.98 (0.86,1.13)		931/8358	0.78 (0.57,1.07)		5873/8358	1.01 (0.88,1.17)
rs2736108	current use of EP MHT	interaction	7576/8351	1.06 (0.92,1.22)	0.430956	930/8351	0.86 (0.62,1.21)	0.383161	5864/8351	1.08 (0.92,1.25)	0.355329
rs2736108	BMI premenopausal	<15	4764/4521	1.01 (0.93,1.10)		936/4521	0.93 (0.81,1.07)		3168/4521	1.03 (0.94,1.13)
rs2736108	BMI premenopausal	15-30	4764/4521	0.73 (0.62,0.87)		936/4521	0.74 (0.55,1.00)		3168/4521	0.73 (0.61,0.88)
rs2736108	BMI premenopausal	>= 30	4764/4521	1.04 (0.81,1.34)		936/4521	1.04 (0.67,1.61)		3168/4521	1.13 (0.86,1.49)
rs2736108	BMI premenopausal	interaction	4764/4521	0.98 (0.90,1.06)	0.550695	936/4521	1.00 (0.87,1.15)	0.954465	3168/4521	0.98 (0.90,1.07)	0.723514
rs2736108	BMI postmenopausal	<15	11204/11116	0.96 (0.92,1.01)		1430/11116	0.95 (0.86,1.06)		8456/11116	0.97 (0.92,1.02)
rs2736108	BMI postmenopausal	15-30	11204/11116	0.86 (0.78,0.94)		1430/11116	0.81 (0.68,0.98)		8456/11116	0.87 (0.79,0.96)
rs2736108	BMI postmenopausal	>= 30	11204/11116	0.97 (0.83,1.12)		1430/11116	0.82 (0.60,1.12)		8456/11116	0.99 (0.85,1.17)
rs2736108	BMI postmenopausal	interaction	11204/11116	0.97 (0.93,1.02)	0.238079	1430/11116	0.93 (0.84,1.03)	0.182955	8456/11116	0.99 (0.94,1.04)	0.581304
rs2736108	height	<160 cm	22717/21926	0.95 (0.89,1.01)		3515/21926	0.99 (0.88,1.12)		16404/21926	0.94 (0.88,1.01)
rs2736108	height	160-165 cm	22717/21926	0.92 (0.87,0.98)		3515/21926	0.91 (0.81,1.02)		16404/21926	0.94 (0.88,1.00)
rs2736108	height	165-170 cm	22717/21926	0.90 (0.85,0.96)		3515/21926	0.85 (0.75,0.95)		16404/21926	0.90 (0.84,0.96)
rs2736108	height	>= 170 cm	22717/21926	0.95 (0.90,1.02)		3515/21926	0.87 (0.77,0.99)		16404/21926	0.98 (0.91,1.05)
rs2736108	height	interaction	22717/21926	1.00 (0.98,1.03)	0.818578	3515/21926	0.96 (0.92,1.01)	0.101111	16404/21926	1.01 (0.98,1.03)	0.536723
rs2736108	current smoking	No	9053/10296	0.93 (0.88,0.97)		1492/10296	0.85 (0.77,0.93)		6847/10296	0.95 (0.90,1.00)
rs2736108	current smoking	Yes	9053/10296	1.02 (0.90,1.14)		1492/10296	1.03 (0.84,1.28)		6847/10296	1.02 (0.90,1.16)
rs2736108	current smoking	interaction	9053/10296	1.10 (0.97,1.24)	0.156581	1492/10296	1.22 (0.97,1.54)	0.0914754	6847/10296	1.08 (0.94,1.24)	0.251796
rs2736108	packyears of smoking	0	7416/8655	0.93 (0.87,0.99)		1308/8655	0.82 (0.72,0.93)		5661/8655	0.95 (0.89,1.02)
rs2736108	packyears of smoking	>0-10	7416/8655	0.90 (0.80,1.01)		1308/8655	0.85 (0.69,1.04)		5661/8655	0.93 (0.82,1.05)
rs2736108	packyears of smoking	10-20	7416/8655	1.14 (0.96,1.35)		1308/8655	1.26 (0.93,1.72)		5661/8655	1.15 (0.95,1.39)
rs2736108	packyears of smoking	>= 20	7416/8655	1.07 (0.92,1.25)		1308/8655	0.93 (0.69,1.25)		5661/8655	1.11 (0.95,1.31)
rs2736108	packyears of smoking	interaction	7416/8655	1.05 (1.00,1.09)	0.0439415	1308/8655	1.06 (0.98,1.16)	0.168547	5661/8655	1.05 (1.00,1.10)	0.038539
rs2736108	alcohol consumption	<20 g/day	5441/5891	0.92 (0.87,0.98)		682/5891	0.88 (0.77,1.01)		4214/5891	0.94 (0.88,1.00)
rs2736108	alcohol consumption	>=20 g/day	5441/5891	0.99 (0.81,1.20)		682/5891	0.94 (0.61,1.44)		4214/5891	0.97 (0.79,1.20)
rs2736108	alcohol consumption	interaction	5441/5891	1.04 (0.99,1.09)	0.139434	682/5891	1.00 (0.91,1.12)	0.928528	4214/5891	1.04 (0.98,1.09)	0.172902
rs2747652	age at menarche	=< 11	20058/23080	1.04 (0.98,1.12)		3073/23080	1.06 (0.93,1.22)		14364/23080	1.03 (0.96,1.11)
rs2747652	age at menarche	12-13	20058/23080	1.06 (1.02,1.10)		3073/23080	1.16 (1.07,1.26)		14364/23080	1.05 (1.00,1.09)
rs2747652	age at menarche	>= 14	20058/23080	1.05 (1.01,1.10)		3073/23080	1.11 (1.01,1.21)		14364/23080	1.04 (0.99,1.09)
rs2747652	age at menarche	interaction	20058/23080	1.01 (0.97,1.04)	0.667524	3073/23080	1.01 (0.95,1.09)	0.672273	14364/23080	1.01 (0.97,1.05)	0.738589
rs2747652	ever use of OC	No	14295/17240	1.01 (0.96,1.07)		2237/17240	1.10 (0.98,1.23)		10403/17240	1.00 (0.94,1.06)
rs2747652	ever use of OC	Yes	14295/17240	1.09 (1.05,1.14)		2237/17240	1.18 (1.10,1.28)		10403/17240	1.07 (1.02,1.12)
rs2747652	ever use of OC	interaction	14295/17240	1.09 (1.02,1.16)	0.0123164	2237/17240	1.08 (0.94,1.25)	0.264127	10403/17240	1.08 (1.01,1.16)	0.0357352
rs2747652	ever FTP	Never	25281/30829	1.08 (1.01,1.15)		3746/30829	1.18 (1.03,1.35)		17867/30829	1.08 (1.00,1.16)
rs2747652	ever FTP	Ever	25281/30829	1.06 (1.03,1.09)		3746/30829	1.12 (1.07,1.19)		17867/30829	1.04 (1.01,1.07)
rs2747652	ever FTP	interaction	25281/30829	0.99 (0.92,1.06)	0.683424	3746/30829	0.95 (0.83,1.10)	0.528392	17867/30829	0.97 (0.90,1.05)	0.406683
rs2747652	age at first FTP	<20 years	17304/20254	1.05 (0.96,1.14)		2654/20254	1.08 (0.92,1.27)		12380/20254	1.03 (0.93,1.13)
rs2747652	age at first FTP	20-24 years	17304/20254	1.06 (1.01,1.11)		2654/20254	1.16 (1.06,1.28)		12380/20254	1.04 (0.99,1.10)
rs2747652	age at first FTP	25-29 years	17304/20254	1.06 (1.00,1.11)		2654/20254	1.02 (0.91,1.14)		12380/20254	1.06 (1.00,1.12)
rs2747652	age at first FTP	>=30 years	17304/20254	1.05 (0.98,1.13)		2654/20254	1.25 (1.09,1.45)		12380/20254	1.02 (0.94,1.10)
rs2747652	age at first FTP	interaction	17304/20254	1.00 (0.97,1.03)	0.880558	2654/20254	1.03 (0.96,1.09)	0.443464	12380/20254	1.00 (0.97,1.04)	0.794624
rs2747652	number of FTP	1	21585/26420	1.10 (1.04,1.17)		3212/26420	1.04 (0.93,1.17)		15209/26420	1.10 (1.03,1.18)
rs2747652	number of FTP	2	21585/26420	1.06 (1.02,1.10)		3212/26420	1.18 (1.09,1.27)		15209/26420	1.04 (1.00,1.09)
rs2747652	number of FTP	3	21585/26420	1.03 (0.97,1.08)		3212/26420	1.06 (0.95,1.19)		15209/26420	1.01 (0.95,1.08)
rs2747652	number of FTP	>=4	21585/26420	1.07 (0.99,1.16)		3212/26420	1.22 (1.03,1.43)		15209/26420	1.03 (0.95,1.12)
rs2747652	number of FTP	interaction	21585/26420	0.98 (0.96,1.01)	0.286054	3212/26420	1.03 (0.97,1.09)	0.375573	15209/26420	0.97 (0.94,1.01)	0.11571
rs2747652	ever breastfed	no	12848/14170	1.09 (1.05,1.13)		2170/14170	1.12 (1.04,1.20)		9371/14170	1.08 (1.03,1.12)
rs2747652	ever breastfed	yes	12848/14170	0.99 (0.92,1.07)		2170/14170	1.04 (0.90,1.19)		9371/14170	0.99 (0.91,1.08)
rs2747652	ever breastfed	interaction	12848/14170	1.09 (1.00,1.19)	0.0471803	2170/14170	1.07 (0.92,1.25)	0.3859	9371/14170	1.09 (0.99,1.19)	0.0901726
rs2747652	current use of MHT	No	8825/9636	1.05 (1.00,1.10)		1120/9636	1.13 (1.02,1.26)		6792/9636	1.04 (0.99,1.10)
rs2747652	current use of MHT	Yes	8825/9636	1.08 (1.00,1.17)		1120/9636	1.08 (0.90,1.29)		6792/9636	1.07 (0.98,1.16)
rs2747652	current use of MHT	interaction	7201/8066	1.00 (0.91,1.11)	0.956035	930/8354	1.01 (0.76,1.35)	0.943776	5864/8354	1.01 (0.88,1.16)	0.934461
rs2747652	current use of E only MHT	No	7213/8074	1.06 (1.01,1.12)		924/8074	1.06 (0.96,1.18)		5495/8074	1.07 (1.02,1.13)
rs2747652	current use of E only MHT	Yes	7213/8074	1.16 (1.03,1.32)		924/8074	1.26 (0.92,1.74)		5495/8074	1.11 (0.96,1.27)
rs2747652	current use of E only MHT	interaction	7201/8067	1.10 (0.96,1.26)	0.190846	920/8067	1.19 (0.85,1.67)	0.298207	5487/8067	1.03 (0.89,1.20)	0.655954
rs2747652	current use of EP MHT	No	7586/8361	1.06 (1.01,1.11)		931/8361	1.07 (0.96,1.19)		5873/8361	1.06 (1.01,1.12)
rs2747652	current use of EP MHT	Yes	7586/8361	1.09 (0.96,1.23)		931/8361	1.10 (0.83,1.44)		5873/8361	1.07 (0.94,1.22)
rs2747652	current use of EP MHT	interaction	7576/8354	1.02 (0.90,1.16)	0.75346	930/8354	1.01 (0.76,1.35)	0.943776	5864/8354	1.01 (0.88,1.16)	0.934461
rs2747652	BMI premenopausal	<15	4770/4521	1.05 (0.97,1.14)		937/4521	1.06 (0.94,1.20)		3173/4521	1.04 (0.96,1.13)
rs2747652	BMI premenopausal	15-30	4770/4521	1.02 (0.87,1.18)		937/4521	0.92 (0.70,1.21)		3173/4521	1.03 (0.87,1.21)
rs2747652	BMI premenopausal	>= 30	4770/4521	1.33 (1.06,1.67)		937/4521	1.55 (1.03,2.34)		3173/4521	1.23 (0.96,1.58)
rs2747652	BMI premenopausal	interaction	4770/4521	1.01 (0.94,1.09)	0.736506	937/4521	0.98 (0.87,1.12)	0.802209	3173/4521	1.01 (0.93,1.09)	0.843055
rs2747652	BMI postmenopausal	<15	11205/11121	1.07 (1.02,1.11)		1431/11121	1.10 (1.00,1.21)		8456/11121	1.06 (1.01,1.12)
rs2747652	BMI postmenopausal	15-30	11205/11121	1.11 (1.02,1.20)		1431/11121	1.21 (1.03,1.42)		8456/11121	1.10 (1.01,1.20)
rs2747652	BMI postmenopausal	>= 30	11205/11121	0.97 (0.85,1.11)		1431/11121	1.16 (0.88,1.54)		8456/11121	0.94 (0.81,1.09)
rs2747652	BMI postmenopausal	interaction	11205/11121	1.00 (0.96,1.05)	0.894015	1431/11121	1.06 (0.97,1.17)	0.217748	8456/11121	0.99 (0.94,1.03)	0.563475
rs2747652	height	<160 cm	22725/21931	1.06 (1.00,1.12)		3517/21931	1.12 (1.01,1.25)		16410/21931	1.03 (0.97,1.10)
rs2747652	height	160-165 cm	22725/21931	1.02 (0.97,1.07)		3517/21931	1.10 (1.00,1.22)		16410/21931	1.01 (0.96,1.07)
rs2747652	height	165-170 cm	22725/21931	1.10 (1.04,1.16)		3517/21931	1.14 (1.03,1.27)		16410/21931	1.08 (1.02,1.14)
rs2747652	height	>= 170 cm	22725/21931	1.09 (1.02,1.15)		3517/21931	1.19 (1.06,1.33)		16410/21931	1.07 (1.00,1.14)
rs2747652	height	interaction	22725/21931	1.01 (0.99,1.03)	0.258043	3517/21931	1.02 (0.98,1.06)	0.313908	16410/21931	1.01 (0.99,1.04)	0.267693
rs2747652	current smoking	No	9060/10298	1.02 (0.98,1.07)		1493/10298	1.14 (1.04,1.24)		6853/10298	1.00 (0.95,1.05)
rs2747652	current smoking	Yes	9060/10298	1.13 (1.01,1.26)		1493/10298	1.33 (1.09,1.63)		6853/10298	1.10 (0.98,1.23)
rs2747652	current smoking	interaction	9060/10298	1.11 (0.99,1.24)	0.0872711	1493/10298	1.17 (0.94,1.46)	0.161339	6853/10298	1.10 (0.97,1.24)	0.143128
rs2747652	packyears of smoking	0	7423/8656	1.03 (0.98,1.09)		1309/8656	1.11 (1.00,1.24)		5667/8656	1.02 (0.96,1.08)
rs2747652	packyears of smoking	>0-10	7423/8656	1.02 (0.92,1.13)		1309/8656	1.24 (1.03,1.50)		5667/8656	0.96 (0.86,1.07)
rs2747652	packyears of smoking	10-20	7423/8656	1.07 (0.91,1.25)		1309/8656	1.29 (0.97,1.71)		5667/8656	1.03 (0.87,1.22)
rs2747652	packyears of smoking	>= 20	7423/8656	1.19 (1.04,1.38)		1309/8656	1.25 (0.95,1.65)		5667/8656	1.22 (1.05,1.42)
rs2747652	packyears of smoking	interaction	7423/8656	1.05 (1.00,1.09)	0.032085	1309/8656	1.01 (0.93,1.10)	0.80752	5667/8656	1.06 (1.02,1.11)	0.0070458
rs2747652	alcohol consumption	<20 g/day	5442/5894	1.01 (0.96,1.07)		682/5894	1.13 (1.00,1.27)		4215/5894	1.00 (0.94,1.06)
rs2747652	alcohol consumption	>=20 g/day	5442/5894	1.10 (0.92,1.32)		682/5894	1.54 (1.03,2.30)		4215/5894	1.06 (0.88,1.29)
rs2747652	alcohol consumption	interaction	5442/5894	1.02 (0.97,1.06)	0.446554	682/5894	1.04 (0.93,1.15)	0.518789	4215/5894	1.02 (0.97,1.07)	0.433897
rs2981578	age at menarche	=< 11	18427/21160	0.80 (0.75,0.86)		3039/21160	1.00 (0.87,1.14)		13176/21160	0.77 (0.71,0.83)
rs2981578	age at menarche	12-13	18427/21160	0.81 (0.78,0.85)		3039/21160	0.95 (0.87,1.03)		13176/21160	0.79 (0.75,0.82)
rs2981578	age at menarche	>= 14	18427/21160	0.83 (0.79,0.87)		3039/21160	0.99 (0.91,1.09)		13176/21160	0.80 (0.76,0.84)
rs2981578	age at menarche	interaction	18427/21160	0.99 (0.96,1.03)	0.776382	3039/21160	0.96 (0.90,1.03)	0.277569	13176/21160	1.00 (0.96,1.04)	0.96042
rs2981578	ever use of OC	No	12656/15317	0.81 (0.77,0.86)		2203/15317	0.99 (0.87,1.11)		9209/15317	0.79 (0.74,0.84)
rs2981578	ever use of OC	Yes	12656/15317	0.81 (0.78,0.84)		2203/15317	0.99 (0.92,1.07)		9209/15317	0.76 (0.73,0.80)
rs2981578	ever use of OC	interaction	12656/15317	1.00 (0.93,1.08)	0.979407	2203/15317	1.01 (0.88,1.17)	0.85448	9209/15317	0.97 (0.89,1.05)	0.425059
rs2981578	ever FTP	Never	23653/28918	0.79 (0.74,0.84)		3712/28918	0.89 (0.77,1.01)		16682/28918	0.77 (0.71,0.83)
rs2981578	ever FTP	Ever	23653/28918	0.83 (0.81,0.85)		3712/28918	0.99 (0.94,1.04)		16682/28918	0.80 (0.78,0.83)
rs2981578	ever FTP	interaction	23653/28918	1.05 (0.98,1.13)	0.185379	3712/28918	1.12 (0.97,1.29)	0.136004	16682/28918	1.04 (0.96,1.13)	0.287253
rs2981578	age at first FTP	<20 years	15805/18482	0.86 (0.78,0.94)		2623/18482	1.01 (0.85,1.19)		11293/18482	0.83 (0.75,0.92)
rs2981578	age at first FTP	20-24 years	15805/18482	0.80 (0.77,0.84)		2623/18482	0.96 (0.88,1.06)		11293/18482	0.78 (0.74,0.82)
rs2981578	age at first FTP	25-29 years	15805/18482	0.83 (0.79,0.88)		2623/18482	1.01 (0.91,1.13)		11293/18482	0.80 (0.75,0.85)
rs2981578	age at first FTP	>=30 years	15805/18482	0.82 (0.76,0.88)		2623/18482	0.98 (0.85,1.12)		11293/18482	0.79 (0.73,0.85)
rs2981578	age at first FTP	interaction	15805/18482	0.99 (0.96,1.03)	0.729219	2623/18482	0.99 (0.93,1.06)	0.859624	11293/18482	0.99 (0.96,1.03)	0.726645
rs2981578	number of FTP	1	20077/24641	0.82 (0.77,0.87)		3181/24641	0.93 (0.83,1.05)		14119/24641	0.81 (0.76,0.87)
rs2981578	number of FTP	2	20077/24641	0.83 (0.80,0.86)		3181/24641	0.99 (0.92,1.07)		14119/24641	0.79 (0.76,0.83)
rs2981578	number of FTP	3	20077/24641	0.83 (0.78,0.88)		3181/24641	0.97 (0.87,1.09)		14119/24641	0.80 (0.75,0.85)
rs2981578	number of FTP	>=4	20077/24641	0.86 (0.79,0.94)		3181/24641	1.18 (0.99,1.40)		14119/24641	0.80 (0.73,0.88)
rs2981578	number of FTP	interaction	20077/24641	1.01 (0.98,1.05)	0.387959	3181/24641	1.06 (0.99,1.12)	0.0792006	14119/24641	1.00 (0.96,1.03)	0.785917
rs2981578	ever breastfed	no	12848/14170	0.83 (0.80,0.86)		2170/14170	1.02 (0.95,1.10)		9371/14170	0.80 (0.76,0.83)
rs2981578	ever breastfed	yes	12848/14170	0.81 (0.75,0.87)		2170/14170	0.90 (0.78,1.03)		9371/14170	0.80 (0.74,0.87)
rs2981578	ever breastfed	interaction	12848/14170	1.03 (0.95,1.13)	0.460618	2170/14170	1.14 (0.98,1.34)	0.0982006	9371/14170	0.99 (0.90,1.09)	0.907037
rs2981578	current use of MHT	No	7219/7855	0.83 (0.79,0.87)		1086/7855	1.02 (0.92,1.14)		5621/7855	0.80 (0.75,0.84)
rs2981578	current use of MHT	Yes	7219/7855	0.80 (0.73,0.88)		1086/7855	1.00 (0.83,1.20)		5621/7855	0.78 (0.70,0.86)
rs2981578	current use of MHT	interaction	5654/6355	0.95 (0.84,1.07)	0.363129	898/6669	1.12 (0.83,1.51)	0.460549	4756/6669	0.97 (0.83,1.14)	0.704076
rs2981578	current use of E only MHT	No	5666/6363	0.83 (0.79,0.88)		891/6363	1.01 (0.91,1.13)		4364/6363	0.80 (0.76,0.85)
rs2981578	current use of E only MHT	Yes	5666/6363	0.77 (0.66,0.91)		891/6363	0.88 (0.63,1.23)		4364/6363	0.76 (0.64,0.91)
rs2981578	current use of E only MHT	interaction	5654/6356	0.93 (0.79,1.10)	0.407135	887/6356	0.87 (0.61,1.23)	0.4207	4356/6356	0.96 (0.80,1.15)	0.648538
rs2981578	current use of EP MHT	No	6068/6676	0.83 (0.79,0.87)		899/6676	0.98 (0.88,1.09)		4765/6676	0.80 (0.76,0.85)
rs2981578	current use of EP MHT	Yes	6068/6676	0.82 (0.71,0.94)		899/6676	1.10 (0.83,1.46)		4765/6676	0.78 (0.67,0.90)
rs2981578	current use of EP MHT	interaction	6058/6669	0.98 (0.85,1.14)	0.839209	898/6669	1.12 (0.83,1.51)	0.460549	4756/6669	0.97 (0.83,1.14)	0.704076
rs2981578	BMI premenopausal	<15	4770/4521	0.84 (0.78,0.90)		937/4521	0.96 (0.85,1.09)		3173/4521	0.80 (0.74,0.87)
rs2981578	BMI premenopausal	15-30	4770/4521	0.81 (0.70,0.94)		937/4521	1.21 (0.92,1.58)		3173/4521	0.75 (0.64,0.88)
rs2981578	BMI premenopausal	>= 30	4770/4521	0.74 (0.59,0.94)		937/4521	1.24 (0.81,1.90)		3173/4521	0.65 (0.50,0.83)
rs2981578	BMI premenopausal	interaction	4770/4521	0.94 (0.87,1.01)	0.0764411	937/4521	1.03 (0.91,1.18)	0.609705	3173/4521	0.91 (0.84,0.99)	0.0275187
rs2981578	BMI postmenopausal	<15	9587/9332	0.83 (0.79,0.87)		1396/9332	0.98 (0.89,1.08)		7277/9332	0.81 (0.76,0.85)
rs2981578	BMI postmenopausal	15-30	9587/9332	0.84 (0.78,0.92)		1396/9332	0.99 (0.84,1.16)		7277/9332	0.81 (0.74,0.89)
rs2981578	BMI postmenopausal	>= 30	9587/9332	0.84 (0.74,0.97)		1396/9332	1.08 (0.81,1.43)		7277/9332	0.81 (0.70,0.94)
rs2981578	BMI postmenopausal	interaction	9587/9332	1.00 (0.95,1.05)	0.936728	1396/9332	1.03 (0.93,1.13)	0.567238	7277/9332	0.99 (0.94,1.04)	0.764311
rs2981578	height	<160 cm	21081/20001	0.83 (0.78,0.88)		3482/20001	0.98 (0.88,1.09)		15213/20001	0.81 (0.76,0.87)
rs2981578	height	160-165 cm	21081/20001	0.84 (0.79,0.88)		3482/20001	0.98 (0.89,1.08)		15213/20001	0.80 (0.75,0.85)
rs2981578	height	165-170 cm	21081/20001	0.82 (0.78,0.87)		3482/20001	0.98 (0.89,1.09)		15213/20001	0.79 (0.74,0.84)
rs2981578	height	>= 170 cm	21081/20001	0.80 (0.76,0.85)		3482/20001	0.96 (0.85,1.07)		15213/20001	0.78 (0.72,0.83)
rs2981578	height	interaction	21081/20001	0.99 (0.97,1.02)	0.599258	3482/20001	1.00 (0.96,1.04)	0.833936	15213/20001	0.99 (0.97,1.01)	0.464147
rs2981578	current smoking	No	7421/8375	0.81 (0.77,0.85)		1458/8375	0.96 (0.88,1.05)		5659/8375	0.77 (0.73,0.82)
rs2981578	current smoking	Yes	7421/8375	0.82 (0.74,0.92)		1458/8375	1.13 (0.92,1.38)		5659/8375	0.75 (0.66,0.85)
rs2981578	current smoking	interaction	7421/8375	1.02 (0.90,1.15)	0.746349	1458/8375	1.18 (0.95,1.48)	0.137442	5659/8375	0.97 (0.85,1.11)	0.639467
rs2981578	packyears of smoking	0	6512/7467	0.80 (0.75,0.85)		1288/7467	0.97 (0.87,1.09)		5008/7467	0.77 (0.72,0.82)
rs2981578	packyears of smoking	>0-10	6512/7467	0.83 (0.75,0.93)		1288/7467	1.23 (1.02,1.50)		5008/7467	0.74 (0.66,0.83)
rs2981578	packyears of smoking	10-20	6512/7467	0.82 (0.70,0.96)		1288/7467	0.92 (0.70,1.22)		5008/7467	0.81 (0.68,0.96)
rs2981578	packyears of smoking	>= 20	6512/7467	0.71 (0.62,0.83)		1288/7467	0.82 (0.62,1.09)		5008/7467	0.68 (0.58,0.80)
rs2981578	packyears of smoking	interaction	6512/7467	0.98 (0.94,1.02)	0.394529	1288/7467	0.95 (0.88,1.04)	0.254627	5008/7467	0.99 (0.94,1.03)	0.51929
rs2981578	alcohol consumption	<20 g/day	3834/4023	0.80 (0.75,0.85)		648/4023	1.06 (0.93,1.20)		3039/4023	0.75 (0.70,0.81)
rs2981578	alcohol consumption	>=20 g/day	3834/4023	0.65 (0.53,0.80)		648/4023	0.75 (0.50,1.12)		3039/4023	0.68 (0.54,0.85)
rs2981578	alcohol consumption	interaction	3834/4023	0.98 (0.93,1.04)	0.485191	648/4023	0.90 (0.81,1.00)	0.0399922	3039/4023	1.01 (0.96,1.07)	0.644568
rs35961416	age at menarche	=< 11	20058/23080	0.94 (0.88,1.02)		3073/23080	1.01 (0.87,1.17)		14364/23080	0.92 (0.84,1.00)
rs35961416	age at menarche	12-13	20058/23080	0.99 (0.95,1.04)		3073/23080	0.97 (0.89,1.06)		14364/23080	1.01 (0.96,1.06)
rs35961416	age at menarche	>= 14	20058/23080	0.98 (0.93,1.03)		3073/23080	1.06 (0.96,1.17)		14364/23080	0.96 (0.91,1.01)
rs35961416	age at menarche	interaction	20058/23080	1.01 (0.98,1.05)	0.474707	3073/23080	1.03 (0.95,1.11)	0.47209	14364/23080	1.01 (0.97,1.06)	0.564076
rs35961416	ever use of OC	No	14295/17240	1.03 (0.97,1.09)		2237/17240	1.15 (1.01,1.31)		10403/17240	1.01 (0.95,1.08)
rs35961416	ever use of OC	Yes	14295/17240	0.98 (0.93,1.02)		2237/17240	1.00 (0.92,1.09)		10403/17240	0.97 (0.92,1.01)
rs35961416	ever use of OC	interaction	14295/17240	0.96 (0.89,1.03)	0.24219	2237/17240	0.88 (0.76,1.03)	0.10118	10403/17240	0.96 (0.89,1.04)	0.37072
rs35961416	ever FTP	Never	25281/30829	0.97 (0.91,1.04)		3746/30829	0.97 (0.84,1.13)		17867/30829	0.96 (0.89,1.04)
rs35961416	ever FTP	Ever	25281/30829	0.98 (0.95,1.01)		3746/30829	1.02 (0.97,1.08)		17867/30829	0.97 (0.94,1.00)
rs35961416	ever FTP	interaction	25281/30829	1.00 (0.93,1.08)	0.983868	3746/30829	1.05 (0.90,1.23)	0.539317	17867/30829	1.00 (0.92,1.09)	0.91367
rs35961416	age at first FTP	<20 years	17304/20254	0.89 (0.81,0.99)		2654/20254	0.81 (0.68,0.98)		12380/20254	0.92 (0.83,1.03)
rs35961416	age at first FTP	20-24 years	17304/20254	0.99 (0.95,1.05)		2654/20254	1.09 (0.99,1.21)		12380/20254	0.98 (0.92,1.03)
rs35961416	age at first FTP	25-29 years	17304/20254	0.98 (0.92,1.03)		2654/20254	1.01 (0.90,1.14)		12380/20254	0.97 (0.91,1.04)
rs35961416	age at first FTP	>=30 years	17304/20254	1.00 (0.92,1.08)		2654/20254	0.98 (0.84,1.14)		12380/20254	0.99 (0.91,1.08)
rs35961416	age at first FTP	interaction	17304/20254	1.02 (0.98,1.05)	0.355135	2654/20254	1.01 (0.94,1.08)	0.756454	12380/20254	1.01 (0.97,1.05)	0.559884
rs35961416	number of FTP	1	21585/26420	0.99 (0.93,1.06)		3212/26420	0.99 (0.87,1.12)		15209/26420	1.00 (0.93,1.08)
rs35961416	number of FTP	2	21585/26420	0.98 (0.94,1.02)		3212/26420	1.04 (0.95,1.13)		15209/26420	0.97 (0.93,1.02)
rs35961416	number of FTP	3	21585/26420	0.98 (0.92,1.04)		3212/26420	1.03 (0.91,1.17)		15209/26420	0.97 (0.91,1.04)
rs35961416	number of FTP	>=4	21585/26420	0.95 (0.87,1.03)		3212/26420	1.02 (0.85,1.23)		15209/26420	0.93 (0.85,1.02)
rs35961416	number of FTP	interaction	21585/26420	0.99 (0.96,1.02)	0.501793	3212/26420	1.01 (0.95,1.08)	0.729733	15209/26420	0.98 (0.95,1.01)	0.240565
rs35961416	ever breastfed	no	12848/14170	0.99 (0.95,1.04)		2170/14170	1.07 (0.99,1.16)		9371/14170	0.97 (0.93,1.02)
rs35961416	ever breastfed	yes	12848/14170	0.96 (0.88,1.04)		2170/14170	0.86 (0.73,1.00)		9371/14170	0.98 (0.89,1.08)
rs35961416	ever breastfed	interaction	12848/14170	1.03 (0.94,1.14)	0.476999	2170/14170	1.24 (1.04,1.48)	0.0142947	9371/14170	0.99 (0.89,1.10)	0.811889
rs35961416	current use of MHT	No	8825/9636	1.00 (0.95,1.05)		1120/9636	1.01 (0.90,1.13)		6792/9636	1.00 (0.94,1.06)
rs35961416	current use of MHT	Yes	8825/9636	1.00 (0.92,1.09)		1120/9636	1.23 (1.01,1.48)		6792/9636	0.97 (0.88,1.06)
rs35961416	current use of MHT	interaction	7201/8066	1.00 (0.90,1.12)	0.986354	930/8354	1.12 (0.83,1.53)	0.454397	5864/8354	1.02 (0.88,1.18)	0.811131
rs35961416	current use of E only MHT	No	7213/8074	1.00 (0.95,1.05)		924/8074	1.07 (0.95,1.20)		5495/8074	0.98 (0.92,1.04)
rs35961416	current use of E only MHT	Yes	7213/8074	1.02 (0.89,1.17)		924/8074	1.27 (0.92,1.75)		5495/8074	1.00 (0.86,1.16)
rs35961416	current use of E only MHT	interaction	7201/8067	1.02 (0.88,1.18)	0.781478	920/8067	1.19 (0.84,1.67)	0.330569	5487/8067	1.02 (0.87,1.20)	0.819412
rs35961416	current use of EP MHT	No	7586/8361	1.00 (0.95,1.05)		931/8361	1.07 (0.95,1.20)		5873/8361	0.98 (0.92,1.04)
rs35961416	current use of EP MHT	Yes	7586/8361	1.03 (0.90,1.17)		931/8361	1.20 (0.90,1.59)		5873/8361	1.00 (0.87,1.15)
rs35961416	current use of EP MHT	interaction	7576/8354	1.03 (0.89,1.18)	0.705934	930/8354	1.12 (0.83,1.53)	0.454397	5864/8354	1.02 (0.88,1.18)	0.811131
rs35961416	BMI premenopausal	<15	4770/4521	0.94 (0.87,1.02)		937/4521	0.90 (0.79,1.03)		3173/4521	0.97 (0.88,1.06)
rs35961416	BMI premenopausal	15-30	4770/4521	1.10 (0.94,1.30)		937/4521	1.14 (0.85,1.53)		3173/4521	1.06 (0.89,1.27)
rs35961416	BMI premenopausal	>= 30	4770/4521	0.90 (0.71,1.14)		937/4521	0.89 (0.58,1.36)		3173/4521	0.87 (0.67,1.12)
rs35961416	BMI premenopausal	interaction	4770/4521	1.01 (0.94,1.09)	0.786148	937/4521	1.03 (0.90,1.18)	0.635408	3173/4521	0.98 (0.91,1.07)	0.714703
rs35961416	BMI postmenopausal	<15	11205/11121	0.99 (0.94,1.04)		1431/11121	1.08 (0.97,1.20)		8456/11121	0.96 (0.91,1.02)
rs35961416	BMI postmenopausal	15-30	11205/11121	1.03 (0.94,1.13)		1431/11121	1.16 (0.98,1.39)		8456/11121	1.01 (0.91,1.11)
rs35961416	BMI postmenopausal	>= 30	11205/11121	0.94 (0.81,1.10)		1431/11121	0.86 (0.63,1.18)		8456/11121	0.95 (0.81,1.11)
rs35961416	BMI postmenopausal	interaction	11205/11121	0.99 (0.94,1.04)	0.766124	1431/11121	0.99 (0.89,1.10)	0.838378	8456/11121	1.00 (0.95,1.05)	0.940313
rs35961416	height	<160 cm	22725/21931	0.98 (0.92,1.05)		3517/21931	0.94 (0.84,1.06)		16410/21931	0.98 (0.92,1.06)
rs35961416	height	160-165 cm	22725/21931	0.94 (0.89,1.00)		3517/21931	0.99 (0.89,1.10)		16410/21931	0.92 (0.87,0.98)
rs35961416	height	165-170 cm	22725/21931	1.03 (0.98,1.09)		3517/21931	1.06 (0.95,1.18)		16410/21931	1.02 (0.96,1.09)
rs35961416	height	>= 170 cm	22725/21931	0.96 (0.91,1.03)		3517/21931	1.03 (0.91,1.17)		16410/21931	0.97 (0.91,1.04)
rs35961416	height	interaction	22725/21931	1.00 (0.98,1.02)	0.857268	3517/21931	1.01 (0.97,1.06)	0.541196	16410/21931	1.00 (0.98,1.03)	0.937634
rs35961416	current smoking	No	9060/10298	0.99 (0.95,1.04)		1493/10298	1.03 (0.94,1.14)		6853/10298	0.98 (0.93,1.04)
rs35961416	current smoking	Yes	9060/10298	0.98 (0.87,1.10)		1493/10298	0.98 (0.79,1.21)		6853/10298	0.99 (0.87,1.12)
rs35961416	current smoking	interaction	9060/10298	0.99 (0.87,1.12)	0.842028	1493/10298	0.95 (0.75,1.20)	0.666233	6853/10298	1.00 (0.87,1.15)	0.975438
rs35961416	packyears of smoking	0	7423/8656	0.97 (0.92,1.04)		1309/8656	1.01 (0.89,1.14)		5667/8656	0.97 (0.91,1.04)
rs35961416	packyears of smoking	>0-10	7423/8656	0.96 (0.86,1.08)		1309/8656	1.00 (0.81,1.22)		5667/8656	0.96 (0.85,1.09)
rs35961416	packyears of smoking	10-20	7423/8656	0.96 (0.81,1.14)		1309/8656	0.91 (0.67,1.23)		5667/8656	0.99 (0.82,1.18)
rs35961416	packyears of smoking	>= 20	7423/8656	1.05 (0.90,1.22)		1309/8656	1.08 (0.81,1.44)		5667/8656	1.02 (0.86,1.20)
rs35961416	packyears of smoking	interaction	7423/8656	1.00 (0.95,1.04)	0.861211	1309/8656	1.01 (0.93,1.11)	0.739985	5667/8656	0.99 (0.94,1.03)	0.547082
rs35961416	alcohol consumption	<20 g/day	5442/5894	1.00 (0.94,1.07)		682/5894	0.99 (0.87,1.14)		4215/5894	1.01 (0.95,1.08)
rs35961416	alcohol consumption	>=20 g/day	5442/5894	1.05 (0.86,1.27)		682/5894	1.69 (1.11,2.55)		4215/5894	0.94 (0.76,1.17)
rs35961416	alcohol consumption	interaction	5442/5894	1.01 (0.96,1.06)	0.667256	682/5894	1.15 (1.04,1.27)	0.00573214	4215/5894	0.98 (0.93,1.03)	0.461638
rs36043647	age at menarche	=< 11	19745/22637	1.02 (0.88,1.18)		3042/22637	0.99 (0.74,1.33)		14145/22637	1.03 (0.88,1.21)
rs36043647	age at menarche	12-13	19745/22637	0.97 (0.89,1.05)		3042/22637	0.93 (0.78,1.11)		14145/22637	0.98 (0.89,1.07)
rs36043647	age at menarche	>= 14	19745/22637	0.89 (0.80,0.97)		3042/22637	0.86 (0.70,1.05)		14145/22637	0.89 (0.80,0.99)
rs36043647	age at menarche	interaction	19745/22637	0.95 (0.88,1.02)	0.134964	3042/22637	0.94 (0.80,1.09)	0.402714	14145/22637	0.94 (0.87,1.02)	0.147934
rs36043647	ever use of OC	No	13978/16794	0.94 (0.84,1.06)		2203/16794	0.92 (0.71,1.19)		10177/16794	0.93 (0.82,1.05)
rs36043647	ever use of OC	Yes	13978/16794	0.92 (0.84,1.00)		2203/16794	0.87 (0.73,1.02)		10177/16794	0.93 (0.85,1.02)
rs36043647	ever use of OC	interaction	13978/16794	0.97 (0.84,1.12)	0.702077	2203/16794	0.95 (0.70,1.29)	0.73727	10177/16794	1.00 (0.86,1.17)	0.961099
rs36043647	ever FTP	Never	24952/30373	0.79 (0.69,0.91)		3710/30373	0.71 (0.52,0.97)		17637/30373	0.81 (0.69,0.94)
rs36043647	ever FTP	Ever	24952/30373	0.98 (0.92,1.03)		3710/30373	0.95 (0.84,1.06)		17637/30373	0.98 (0.92,1.04)
rs36043647	ever FTP	interaction	24952/30373	1.24 (1.07,1.44)	0.0050348	3710/30373	1.33 (0.96,1.84)	0.0779604	17637/30373	1.22 (1.03,1.44)	0.0190598
rs36043647	age at first FTP	<20 years	17024/19868	1.08 (0.89,1.31)		2621/19868	1.10 (0.78,1.54)		12189/19868	1.03 (0.83,1.27)
rs36043647	age at first FTP	20-24 years	17024/19868	0.95 (0.86,1.04)		2621/19868	0.80 (0.65,1.00)		12189/19868	0.96 (0.86,1.07)
rs36043647	age at first FTP	25-29 years	17024/19868	0.97 (0.87,1.08)		2621/19868	1.01 (0.80,1.27)		12189/19868	0.98 (0.87,1.11)
rs36043647	age at first FTP	>=30 years	17024/19868	0.91 (0.78,1.06)		2621/19868	0.83 (0.60,1.14)		12189/19868	0.95 (0.80,1.12)
rs36043647	age at first FTP	interaction	17024/19868	0.97 (0.90,1.03)	0.28929	2621/19868	0.95 (0.83,1.09)	0.479892	12189/19868	0.99 (0.92,1.06)	0.801528
rs36043647	number of FTP	1	21302/26033	1.17 (1.03,1.33)		3179/26033	1.23 (0.97,1.57)		15016/26033	1.14 (0.99,1.32)
rs36043647	number of FTP	2	21302/26033	0.94 (0.87,1.02)		3179/26033	0.91 (0.77,1.08)		15016/26033	0.96 (0.87,1.05)
rs36043647	number of FTP	3	21302/26033	0.92 (0.82,1.04)		3179/26033	0.75 (0.58,0.97)		15016/26033	0.96 (0.84,1.09)
rs36043647	number of FTP	>=4	21302/26033	0.96 (0.82,1.13)		3179/26033	1.06 (0.76,1.49)		15016/26033	0.91 (0.76,1.09)
rs36043647	number of FTP	interaction	21302/26033	0.94 (0.88,1.00)	0.0469793	3179/26033	0.90 (0.79,1.03)	0.137767	15016/26033	0.94 (0.88,1.00)	0.0657624
rs36043647	ever breastfed	no	12703/13950	0.97 (0.89,1.06)		2140/13950	0.95 (0.81,1.12)		9268/13950	0.98 (0.90,1.07)
rs36043647	ever breastfed	yes	12703/13950	1.00 (0.84,1.18)		2140/13950	0.93 (0.68,1.27)		9268/13950	0.99 (0.82,1.19)
rs36043647	ever breastfed	interaction	12703/13950	0.99 (0.82,1.19)	0.916046	2140/13950	1.03 (0.73,1.47)	0.86044	9268/13950	1.01 (0.82,1.24)	0.90994
rs36043647	current use of MHT	No	8545/9274	0.97 (0.87,1.07)		1099/9274	0.95 (0.76,1.18)		6589/9274	0.96 (0.85,1.07)
rs36043647	current use of MHT	Yes	8545/9274	0.82 (0.69,0.98)		1099/9274	0.64 (0.42,0.99)		6589/9274	0.87 (0.72,1.04)
rs36043647	current use of MHT	interaction	6946/7767	0.83 (0.66,1.03)	0.0859083	912/8055	0.64 (0.32,1.27)	0.180595	5681/8055	1.14 (0.86,1.53)	0.361638
rs36043647	current use of E only MHT	No	6957/7775	0.96 (0.87,1.07)		905/7775	0.91 (0.72,1.14)		5312/7775	0.98 (0.88,1.10)
rs36043647	current use of E only MHT	Yes	6957/7775	0.90 (0.69,1.18)		905/7775	0.84 (0.42,1.67)		5312/7775	0.96 (0.72,1.28)
rs36043647	current use of E only MHT	interaction	6946/7768	0.92 (0.69,1.23)	0.575477	902/7768	0.90 (0.44,1.86)	0.777089	5304/7768	0.97 (0.71,1.33)	0.857038
rs36043647	current use of EP MHT	No	7331/8062	0.93 (0.84,1.03)		913/8062	0.95 (0.76,1.20)		5690/8062	0.92 (0.83,1.04)
rs36043647	current use of EP MHT	Yes	7331/8062	0.93 (0.72,1.20)		913/8062	0.62 (0.32,1.18)		5690/8062	1.05 (0.80,1.37)
rs36043647	current use of EP MHT	interaction	7321/8055	1.00 (0.76,1.31)	0.991235	912/8055	0.64 (0.32,1.27)	0.180595	5681/8055	1.14 (0.86,1.53)	0.361638
rs36043647	BMI premenopausal	<15	4747/4481	0.95 (0.80,1.11)		932/4481	1.03 (0.78,1.34)		3160/4481	0.92 (0.77,1.10)
rs36043647	BMI premenopausal	15-30	4747/4481	0.70 (0.51,0.97)		932/4481	0.45 (0.22,0.90)		3160/4481	0.73 (0.51,1.03)
rs36043647	BMI premenopausal	>= 30	4747/4481	0.93 (0.60,1.47)		932/4481	0.70 (0.28,1.76)		3160/4481	1.02 (0.63,1.65)
rs36043647	BMI premenopausal	interaction	4747/4481	0.88 (0.75,1.03)	0.101861	932/4481	0.64 (0.45,0.90)	0.00638109	3160/4481	0.91 (0.76,1.08)	0.265035
rs36043647	BMI postmenopausal	<15	10942/10782	1.04 (0.94,1.14)		1409/10782	1.02 (0.83,1.26)		8271/10782	1.05 (0.95,1.17)
rs36043647	BMI postmenopausal	15-30	10942/10782	0.82 (0.68,0.97)		1409/10782	0.71 (0.49,1.03)		8271/10782	0.82 (0.68,1.00)
rs36043647	BMI postmenopausal	>= 30	10942/10782	0.84 (0.62,1.14)		1409/10782	1.15 (0.65,2.04)		8271/10782	0.79 (0.57,1.09)
rs36043647	BMI postmenopausal	interaction	10942/10782	0.94 (0.85,1.04)	0.209008	1409/10782	1.00 (0.81,1.23)	0.989374	8271/10782	0.92 (0.83,1.02)	0.120157
rs36043647	height	<160 cm	22395/21476	0.93 (0.82,1.06)		3481/21476	0.95 (0.75,1.20)		16179/21476	0.92 (0.80,1.06)
rs36043647	height	160-165 cm	22395/21476	0.93 (0.83,1.03)		3481/21476	0.92 (0.74,1.13)		16179/21476	0.92 (0.81,1.03)
rs36043647	height	165-170 cm	22395/21476	0.95 (0.85,1.07)		3481/21476	1.00 (0.80,1.24)		16179/21476	0.97 (0.86,1.10)
rs36043647	height	>= 170 cm	22395/21476	1.04 (0.92,1.18)		3481/21476	0.88 (0.69,1.14)		16179/21476	1.05 (0.92,1.20)
rs36043647	height	interaction	22395/21476	1.02 (0.98,1.07)	0.367782	3481/21476	0.98 (0.90,1.07)	0.686187	16179/21476	1.02 (0.97,1.07)	0.361421
rs36043647	current smoking	No	8800/9949	0.93 (0.85,1.02)		1467/9949	0.92 (0.76,1.11)		6665/9949	0.94 (0.85,1.04)
rs36043647	current smoking	Yes	8800/9949	0.90 (0.71,1.13)		1467/9949	0.92 (0.61,1.40)		6665/9949	0.92 (0.72,1.18)
rs36043647	current smoking	interaction	8800/9949	0.96 (0.75,1.23)	0.763038	1467/9949	1.00 (0.63,1.59)	0.989444	6665/9949	0.98 (0.75,1.28)	0.893308
rs36043647	packyears of smoking	0	7232/8385	0.91 (0.81,1.03)		1285/8385	0.88 (0.69,1.11)		5526/8385	0.92 (0.81,1.05)
rs36043647	packyears of smoking	>0-10	7232/8385	1.21 (0.97,1.51)		1285/8385	1.27 (0.85,1.89)		5526/8385	1.17 (0.92,1.49)
rs36043647	packyears of smoking	10-20	7232/8385	0.94 (0.67,1.33)		1285/8385	0.92 (0.48,1.78)		5526/8385	1.02 (0.70,1.48)
rs36043647	packyears of smoking	>= 20	7232/8385	0.68 (0.51,0.91)		1285/8385	0.65 (0.36,1.17)		5526/8385	0.67 (0.49,0.93)
rs36043647	packyears of smoking	interaction	7232/8385	0.93 (0.86,1.02)	0.107827	1285/8385	0.93 (0.78,1.10)	0.358522	5526/8385	0.93 (0.85,1.02)	0.143633
rs36043647	alcohol consumption	<20 g/day	5193/5567	0.95 (0.85,1.07)		657/5567	0.92 (0.71,1.19)		4038/5567	0.96 (0.85,1.09)
rs36043647	alcohol consumption	>=20 g/day	5193/5567	0.70 (0.48,1.02)		657/5567	0.58 (0.23,1.49)		4038/5567	0.74 (0.49,1.12)
rs36043647	alcohol consumption	interaction	5193/5567	1.01 (0.92,1.12)	0.781073	657/5567	0.77 (0.56,1.05)	0.070362	4038/5567	1.04 (0.93,1.15)	0.523043
rs3757322	age at menarche	=< 11	20058/23080	1.05 (0.98,1.13)		3073/23080	1.20 (1.04,1.38)		14364/23080	1.03 (0.95,1.11)
rs3757322	age at menarche	12-13	20058/23080	1.07 (1.03,1.12)		3073/23080	1.12 (1.03,1.22)		14364/23080	1.08 (1.03,1.13)
rs3757322	age at menarche	>= 14	20058/23080	1.09 (1.04,1.14)		3073/23080	1.12 (1.02,1.23)		14364/23080	1.08 (1.02,1.13)
rs3757322	age at menarche	interaction	20058/23080	1.02 (0.98,1.05)	0.396804	3073/23080	0.96 (0.90,1.04)	0.332384	14364/23080	1.02 (0.98,1.06)	0.302781
rs3757322	ever use of OC	No	14295/17240	1.08 (1.02,1.14)		2237/17240	1.10 (0.97,1.24)		10403/17240	1.06 (0.99,1.12)
rs3757322	ever use of OC	Yes	14295/17240	1.07 (1.02,1.11)		2237/17240	1.12 (1.03,1.21)		10403/17240	1.07 (1.02,1.13)
rs3757322	ever use of OC	interaction	14295/17240	0.98 (0.92,1.06)	0.659236	2237/17240	1.02 (0.88,1.19)	0.759782	10403/17240	1.01 (0.93,1.09)	0.793214
rs3757322	ever FTP	Never	25281/30829	1.10 (1.03,1.18)		3746/30829	1.12 (0.97,1.29)		17867/30829	1.10 (1.02,1.19)
rs3757322	ever FTP	Ever	25281/30829	1.08 (1.05,1.10)		3746/30829	1.17 (1.11,1.24)		17867/30829	1.06 (1.03,1.10)
rs3757322	ever FTP	interaction	25281/30829	0.97 (0.90,1.05)	0.486829	3746/30829	1.05 (0.90,1.22)	0.544817	17867/30829	0.96 (0.89,1.05)	0.3784
rs3757322	age at first FTP	<20 years	17304/20254	1.04 (0.95,1.15)		2654/20254	1.17 (0.98,1.38)		12380/20254	1.01 (0.91,1.12)
rs3757322	age at first FTP	20-24 years	17304/20254	1.07 (1.02,1.12)		2654/20254	1.13 (1.03,1.25)		12380/20254	1.07 (1.01,1.13)
rs3757322	age at first FTP	25-29 years	17304/20254	1.08 (1.02,1.14)		2654/20254	1.10 (0.98,1.23)		12380/20254	1.07 (1.00,1.13)
rs3757322	age at first FTP	>=30 years	17304/20254	1.08 (1.00,1.16)		2654/20254	1.13 (0.97,1.30)		12380/20254	1.07 (0.99,1.17)
rs3757322	age at first FTP	interaction	17304/20254	1.01 (0.98,1.04)	0.50331	2654/20254	1.00 (0.94,1.07)	0.983595	12380/20254	1.01 (0.98,1.05)	0.466091
rs3757322	number of FTP	1	21585/26420	1.13 (1.06,1.20)		3212/26420	1.21 (1.07,1.36)		15209/26420	1.10 (1.02,1.18)
rs3757322	number of FTP	2	21585/26420	1.05 (1.01,1.09)		3212/26420	1.16 (1.07,1.26)		15209/26420	1.05 (1.00,1.09)
rs3757322	number of FTP	3	21585/26420	1.07 (1.01,1.13)		3212/26420	1.15 (1.02,1.30)		15209/26420	1.05 (0.98,1.12)
rs3757322	number of FTP	>=4	21585/26420	1.09 (1.00,1.18)		3212/26420	1.21 (1.02,1.44)		15209/26420	1.11 (1.01,1.21)
rs3757322	number of FTP	interaction	21585/26420	0.99 (0.96,1.02)	0.575739	3212/26420	1.00 (0.94,1.06)	0.935157	15209/26420	1.00 (0.97,1.04)	0.978998
rs3757322	ever breastfed	no	12848/14170	1.07 (1.03,1.11)		2170/14170	1.11 (1.02,1.20)		9371/14170	1.06 (1.01,1.11)
rs3757322	ever breastfed	yes	12848/14170	1.09 (1.00,1.18)		2170/14170	1.12 (0.96,1.29)		9371/14170	1.08 (0.99,1.18)
rs3757322	ever breastfed	interaction	12848/14170	0.98 (0.90,1.08)	0.699173	2170/14170	0.99 (0.84,1.17)	0.900218	9371/14170	0.98 (0.89,1.08)	0.675237
rs3757322	current use of MHT	No	8825/9636	1.10 (1.04,1.15)		1120/9636	1.18 (1.06,1.31)		6792/9636	1.08 (1.02,1.14)
rs3757322	current use of MHT	Yes	8825/9636	1.03 (0.95,1.12)		1120/9636	1.09 (0.90,1.31)		6792/9636	1.03 (0.94,1.13)
rs3757322	current use of MHT	interaction	7201/8066	0.98 (0.88,1.09)	0.694897	930/8354	0.97 (0.72,1.32)	0.855956	5864/8354	0.98 (0.84,1.13)	0.768369
rs3757322	current use of E only MHT	No	7213/8074	1.06 (1.01,1.12)		924/8074	1.16 (1.04,1.29)		5495/8074	1.05 (0.99,1.11)
rs3757322	current use of E only MHT	Yes	7213/8074	1.02 (0.90,1.17)		924/8074	1.11 (0.80,1.53)		5495/8074	1.02 (0.88,1.18)
rs3757322	current use of E only MHT	interaction	7201/8067	0.95 (0.82,1.10)	0.489884	920/8067	0.95 (0.68,1.34)	0.78209	5487/8067	0.95 (0.82,1.12)	0.564621
rs3757322	current use of EP MHT	No	7586/8361	1.07 (1.01,1.12)		931/8361	1.15 (1.03,1.29)		5873/8361	1.06 (1.00,1.12)
rs3757322	current use of EP MHT	Yes	7586/8361	1.06 (0.93,1.20)		931/8361	1.13 (0.85,1.50)		5873/8361	1.05 (0.91,1.20)
rs3757322	current use of EP MHT	interaction	7576/8354	0.99 (0.86,1.13)	0.841338	930/8354	0.97 (0.72,1.32)	0.855956	5864/8354	0.98 (0.84,1.13)	0.768369
rs3757322	BMI premenopausal	<15	4770/4521	1.07 (0.99,1.16)		937/4521	1.12 (0.98,1.28)		3173/4521	1.08 (0.99,1.17)
rs3757322	BMI premenopausal	15-30	4770/4521	1.16 (0.99,1.36)		937/4521	1.28 (0.97,1.69)		3173/4521	1.12 (0.94,1.33)
rs3757322	BMI premenopausal	>= 30	4770/4521	0.81 (0.64,1.02)		937/4521	0.72 (0.47,1.09)		3173/4521	0.79 (0.61,1.02)
rs3757322	BMI premenopausal	interaction	4770/4521	0.93 (0.86,1.00)	0.0595355	937/4521	0.90 (0.79,1.03)	0.1249	3173/4521	0.92 (0.85,1.00)	0.0491355
rs3757322	BMI postmenopausal	<15	11205/11121	1.04 (0.99,1.09)		1431/11121	1.14 (1.03,1.27)		8456/11121	1.02 (0.97,1.07)
rs3757322	BMI postmenopausal	15-30	11205/11121	1.07 (0.98,1.16)		1431/11121	1.12 (0.95,1.32)		8456/11121	1.07 (0.97,1.17)
rs3757322	BMI postmenopausal	>= 30	11205/11121	1.31 (1.13,1.51)		1431/11121	1.31 (0.98,1.74)		8456/11121	1.33 (1.14,1.55)
rs3757322	BMI postmenopausal	interaction	11205/11121	1.04 (0.99,1.09)	0.11071	1431/11121	1.04 (0.94,1.15)	0.448599	8456/11121	1.06 (1.00,1.11)	0.0369779
rs3757322	height	<160 cm	22725/21931	1.10 (1.03,1.17)		3517/21931	1.18 (1.06,1.33)		16410/21931	1.08 (1.01,1.16)
rs3757322	height	160-165 cm	22725/21931	1.04 (0.99,1.10)		3517/21931	1.08 (0.98,1.20)		16410/21931	1.03 (0.97,1.09)
rs3757322	height	165-170 cm	22725/21931	1.11 (1.05,1.18)		3517/21931	1.21 (1.09,1.35)		16410/21931	1.09 (1.03,1.16)
rs3757322	height	>= 170 cm	22725/21931	1.05 (0.99,1.11)		3517/21931	1.16 (1.03,1.30)		16410/21931	1.05 (0.98,1.13)
rs3757322	height	interaction	22725/21931	0.99 (0.97,1.01)	0.404026	3517/21931	1.00 (0.96,1.04)	0.911086	16410/21931	0.99 (0.97,1.02)	0.606049
rs3757322	current smoking	No	9060/10298	1.07 (1.02,1.12)		1493/10298	1.12 (1.02,1.23)		6853/10298	1.06 (1.00,1.11)
rs3757322	current smoking	Yes	9060/10298	1.22 (1.09,1.38)		1493/10298	1.37 (1.11,1.68)		6853/10298	1.21 (1.07,1.38)
rs3757322	current smoking	interaction	9060/10298	1.15 (1.01,1.30)	0.0299911	1493/10298	1.22 (0.97,1.54)	0.0822384	6853/10298	1.15 (1.00,1.31)	0.0439327
rs3757322	packyears of smoking	0	7423/8656	1.07 (1.01,1.13)		1309/8656	1.18 (1.05,1.33)		5667/8656	1.04 (0.98,1.11)
rs3757322	packyears of smoking	>0-10	7423/8656	1.05 (0.94,1.18)		1309/8656	1.05 (0.86,1.29)		5667/8656	1.06 (0.94,1.20)
rs3757322	packyears of smoking	10-20	7423/8656	1.27 (1.08,1.50)		1309/8656	1.30 (0.98,1.74)		5667/8656	1.27 (1.06,1.51)
rs3757322	packyears of smoking	>= 20	7423/8656	1.08 (0.93,1.26)		1309/8656	1.31 (0.98,1.74)		5667/8656	1.04 (0.88,1.22)
rs3757322	packyears of smoking	interaction	7423/8656	1.02 (0.97,1.06)	0.495827	1309/8656	1.04 (0.96,1.13)	0.338738	5667/8656	1.01 (0.96,1.06)	0.639248
rs3757322	alcohol consumption	<20 g/day	5442/5894	1.10 (1.04,1.17)		682/5894	1.17 (1.03,1.32)		4215/5894	1.10 (1.03,1.17)
rs3757322	alcohol consumption	>=20 g/day	5442/5894	1.21 (1.01,1.44)		682/5894	1.28 (0.86,1.92)		4215/5894	1.16 (0.95,1.41)
rs3757322	alcohol consumption	interaction	5442/5894	1.04 (0.99,1.08)	0.0879438	682/5894	1.02 (0.93,1.11)	0.694286	4215/5894	1.03 (0.99,1.09)	0.171513
rs4442975	age at menarche	=< 11	20055/23080	0.87 (0.81,0.93)		3073/23080	0.91 (0.80,1.04)		14361/23080	0.86 (0.80,0.93)
rs4442975	age at menarche	12-13	20055/23080	0.89 (0.86,0.93)		3073/23080	0.96 (0.88,1.03)		14361/23080	0.88 (0.84,0.92)
rs4442975	age at menarche	>= 14	20055/23080	0.85 (0.82,0.89)		3073/23080	0.93 (0.85,1.01)		14361/23080	0.84 (0.80,0.88)
rs4442975	age at menarche	interaction	20055/23080	0.99 (0.95,1.02)	0.409222	3073/23080	0.99 (0.92,1.06)	0.742096	14361/23080	0.99 (0.95,1.03)	0.61829
rs4442975	ever use of OC	No	14293/17240	0.85 (0.80,0.89)		2237/17240	0.96 (0.85,1.08)		10401/17240	0.83 (0.78,0.88)
rs4442975	ever use of OC	Yes	14293/17240	0.88 (0.85,0.92)		2237/17240	0.93 (0.86,1.00)		10401/17240	0.86 (0.83,0.90)
rs4442975	ever use of OC	interaction	14293/17240	1.05 (0.98,1.12)	0.133555	2237/17240	0.98 (0.85,1.12)	0.763382	10401/17240	1.05 (0.98,1.13)	0.161285
rs4442975	ever FTP	Never	25278/30826	0.84 (0.79,0.90)		3746/30826	0.95 (0.83,1.08)		17864/30826	0.82 (0.76,0.88)
rs4442975	ever FTP	Ever	25278/30826	0.88 (0.86,0.91)		3746/30826	0.93 (0.88,0.98)		17864/30826	0.87 (0.84,0.89)
rs4442975	ever FTP	interaction	25278/30826	1.05 (0.98,1.12)	0.186052	3746/30826	0.98 (0.85,1.13)	0.81729	17864/30826	1.06 (0.98,1.14)	0.153409
rs4442975	age at first FTP	<20 years	17301/20254	0.82 (0.75,0.89)		2654/20254	0.85 (0.73,1.00)		12377/20254	0.81 (0.74,0.89)
rs4442975	age at first FTP	20-24 years	17301/20254	0.90 (0.86,0.94)		2654/20254	0.97 (0.89,1.07)		12377/20254	0.88 (0.84,0.93)
rs4442975	age at first FTP	25-29 years	17301/20254	0.88 (0.84,0.93)		2654/20254	0.92 (0.83,1.03)		12377/20254	0.87 (0.82,0.92)
rs4442975	age at first FTP	>=30 years	17301/20254	0.88 (0.82,0.94)		2654/20254	0.96 (0.83,1.10)		12377/20254	0.86 (0.80,0.93)
rs4442975	age at first FTP	interaction	17301/20254	1.01 (0.98,1.04)	0.522263	2654/20254	1.03 (0.96,1.09)	0.433114	12377/20254	1.01 (0.98,1.04)	0.553417
rs4442975	number of FTP	1	21582/26418	0.87 (0.82,0.92)		3212/26418	0.92 (0.82,1.03)		15206/26418	0.85 (0.80,0.91)
rs4442975	number of FTP	2	21582/26418	0.89 (0.86,0.92)		3212/26418	0.93 (0.86,1.00)		15206/26418	0.88 (0.84,0.92)
rs4442975	number of FTP	3	21582/26418	0.87 (0.82,0.92)		3212/26418	0.93 (0.83,1.04)		15206/26418	0.84 (0.79,0.89)
rs4442975	number of FTP	>=4	21582/26418	0.91 (0.84,0.98)		3212/26418	0.96 (0.81,1.13)		15206/26418	0.91 (0.83,0.99)
rs4442975	number of FTP	interaction	21582/26418	1.01 (0.98,1.04)	0.628417	3212/26418	1.01 (0.95,1.07)	0.765503	15206/26418	1.01 (0.98,1.04)	0.611423
rs4442975	ever breastfed	no	12845/14170	0.88 (0.85,0.92)		2170/14170	0.93 (0.86,1.00)		9368/14170	0.88 (0.84,0.91)
rs4442975	ever breastfed	yes	12845/14170	0.83 (0.77,0.89)		2170/14170	0.91 (0.80,1.05)		9368/14170	0.80 (0.74,0.87)
rs4442975	ever breastfed	interaction	12845/14170	1.06 (0.97,1.15)	0.189892	2170/14170	1.01 (0.87,1.18)	0.878052	9368/14170	1.08 (0.98,1.19)	0.104728
rs4442975	current use of MHT	No	8825/9636	0.87 (0.83,0.91)		1120/9636	0.98 (0.88,1.08)		6792/9636	0.84 (0.80,0.89)
rs4442975	current use of MHT	Yes	8825/9636	0.85 (0.78,0.92)		1120/9636	0.90 (0.76,1.08)		6792/9636	0.85 (0.78,0.92)
rs4442975	current use of MHT	interaction	7201/8066	0.95 (0.86,1.05)	0.304493	930/8354	0.86 (0.65,1.15)	0.314383	5864/8354	0.91 (0.79,1.04)	0.172711
rs4442975	current use of E only MHT	No	7213/8074	0.85 (0.81,0.89)		924/8074	0.93 (0.84,1.03)		5495/8074	0.84 (0.79,0.88)
rs4442975	current use of E only MHT	Yes	7213/8074	0.94 (0.83,1.07)		924/8074	1.07 (0.79,1.45)		5495/8074	0.93 (0.81,1.06)
rs4442975	current use of E only MHT	interaction	7201/8067	1.12 (0.98,1.28)	0.11007	920/8067	1.15 (0.84,1.59)	0.383997	5487/8067	1.11 (0.96,1.29)	0.160985
rs4442975	current use of EP MHT	No	7586/8361	0.87 (0.83,0.91)		931/8361	0.96 (0.86,1.06)		5873/8361	0.85 (0.81,0.90)
rs4442975	current use of EP MHT	Yes	7586/8361	0.78 (0.69,0.88)		931/8361	0.82 (0.63,1.08)		5873/8361	0.78 (0.68,0.88)
rs4442975	current use of EP MHT	interaction	7576/8354	0.89 (0.78,1.02)	0.0895633	930/8354	0.86 (0.65,1.15)	0.314383	5864/8354	0.91 (0.79,1.04)	0.172711
rs4442975	BMI premenopausal	<15	4769/4521	0.84 (0.78,0.90)		937/4521	0.92 (0.81,1.04)		3172/4521	0.82 (0.76,0.89)
rs4442975	BMI premenopausal	15-30	4769/4521	0.90 (0.78,1.05)		937/4521	0.85 (0.66,1.11)		3172/4521	0.89 (0.75,1.04)
rs4442975	BMI premenopausal	>= 30	4769/4521	0.90 (0.72,1.13)		937/4521	0.91 (0.62,1.34)		3172/4521	0.87 (0.68,1.11)
rs4442975	BMI premenopausal	interaction	4769/4521	1.03 (0.96,1.11)	0.344783	937/4521	0.96 (0.85,1.09)	0.557999	3172/4521	1.04 (0.96,1.12)	0.352212
rs4442975	BMI postmenopausal	<15	11204/11121	0.86 (0.82,0.90)		1431/11121	0.93 (0.84,1.02)		8455/11121	0.84 (0.80,0.88)
rs4442975	BMI postmenopausal	15-30	11204/11121	0.83 (0.77,0.90)		1431/11121	0.94 (0.80,1.11)		8455/11121	0.81 (0.74,0.89)
rs4442975	BMI postmenopausal	>= 30	11204/11121	0.87 (0.76,1.00)		1431/11121	1.02 (0.78,1.34)		8455/11121	0.85 (0.74,0.99)
rs4442975	BMI postmenopausal	interaction	11204/11121	1.01 (0.96,1.05)	0.774364	1431/11121	1.04 (0.95,1.14)	0.400826	8455/11121	1.00 (0.96,1.05)	0.882858
rs4442975	height	<160 cm	22722/21931	0.83 (0.78,0.88)		3517/21931	0.89 (0.80,1.00)		16407/21931	0.82 (0.77,0.87)
rs4442975	height	160-165 cm	22722/21931	0.89 (0.85,0.94)		3517/21931	1.01 (0.91,1.11)		16407/21931	0.87 (0.82,0.92)
rs4442975	height	165-170 cm	22722/21931	0.86 (0.82,0.91)		3517/21931	0.89 (0.80,0.98)		16407/21931	0.84 (0.79,0.89)
rs4442975	height	>= 170 cm	22722/21931	0.89 (0.84,0.95)		3517/21931	0.93 (0.84,1.04)		16407/21931	0.89 (0.84,0.95)
rs4442975	height	interaction	22722/21931	1.02 (1.00,1.04)	0.135203	3517/21931	1.00 (0.97,1.04)	0.83038	16407/21931	1.02 (1.00,1.04)	0.0846254
rs4442975	current smoking	No	9058/10298	0.89 (0.85,0.92)		1493/10298	0.97 (0.89,1.06)		6851/10298	0.87 (0.83,0.91)
rs4442975	current smoking	Yes	9058/10298	0.83 (0.75,0.93)		1493/10298	0.85 (0.70,1.04)		6851/10298	0.81 (0.72,0.91)
rs4442975	current smoking	interaction	9058/10298	0.94 (0.84,1.06)	0.305305	1493/10298	0.88 (0.71,1.09)	0.226582	6851/10298	0.94 (0.83,1.06)	0.299233
rs4442975	packyears of smoking	0	7421/8656	0.88 (0.83,0.93)		1309/8656	0.93 (0.83,1.04)		5665/8656	0.87 (0.82,0.93)
rs4442975	packyears of smoking	>0-10	7421/8656	0.90 (0.81,1.00)		1309/8656	0.97 (0.80,1.17)		5665/8656	0.87 (0.78,0.98)
rs4442975	packyears of smoking	10-20	7421/8656	0.91 (0.78,1.07)		1309/8656	1.26 (0.95,1.66)		5665/8656	0.86 (0.73,1.02)
rs4442975	packyears of smoking	>= 20	7421/8656	0.83 (0.73,0.95)		1309/8656	0.75 (0.58,0.98)		5665/8656	0.83 (0.71,0.96)
rs4442975	packyears of smoking	interaction	7421/8656	0.98 (0.94,1.02)	0.272853	1309/8656	0.98 (0.91,1.06)	0.600447	5665/8656	0.97 (0.93,1.02)	0.20551
rs4442975	alcohol consumption	<20 g/day	5442/5894	0.90 (0.85,0.95)		682/5894	1.08 (0.95,1.21)		4215/5894	0.87 (0.82,0.93)
rs4442975	alcohol consumption	>=20 g/day	5442/5894	0.94 (0.79,1.12)		682/5894	0.95 (0.64,1.40)		4215/5894	0.96 (0.80,1.15)
rs4442975	alcohol consumption	interaction	5442/5894	1.01 (0.96,1.05)	0.776414	682/5894	0.99 (0.90,1.09)	0.813716	4215/5894	1.01 (0.97,1.06)	0.568222
rs45631563	age at menarche	=< 11	20058/23080	0.80 (0.67,0.96)		3073/23080	1.14 (0.82,1.59)		14364/23080	0.76 (0.62,0.94)
rs45631563	age at menarche	12-13	20058/23080	0.75 (0.67,0.84)		3073/23080	1.06 (0.86,1.31)		14364/23080	0.69 (0.61,0.78)
rs45631563	age at menarche	>= 14	20058/23080	0.84 (0.74,0.95)		3073/23080	1.00 (0.79,1.27)		14364/23080	0.81 (0.70,0.93)
rs45631563	age at menarche	interaction	20058/23080	1.06 (0.96,1.16)	0.267484	3073/23080	0.98 (0.82,1.17)	0.839675	14364/23080	1.07 (0.96,1.19)	0.214884
rs45631563	ever use of OC	No	14295/17240	0.79 (0.69,0.91)		2237/17240	0.91 (0.66,1.27)		10403/17240	0.75 (0.64,0.89)
rs45631563	ever use of OC	Yes	14295/17240	0.82 (0.73,0.91)		2237/17240	1.09 (0.90,1.33)		10403/17240	0.77 (0.68,0.88)
rs45631563	ever use of OC	interaction	14295/17240	1.01 (0.85,1.21)	0.886385	2237/17240	1.18 (0.81,1.72)	0.393847	10403/17240	1.01 (0.82,1.23)	0.954902
rs45631563	ever FTP	Never	25281/30829	0.90 (0.75,1.07)		3746/30829	1.26 (0.91,1.74)		17867/30829	0.84 (0.69,1.03)
rs45631563	ever FTP	Ever	25281/30829	0.78 (0.72,0.84)		3746/30829	1.07 (0.93,1.23)		17867/30829	0.74 (0.68,0.80)
rs45631563	ever FTP	interaction	25281/30829	0.87 (0.72,1.05)	0.153763	3746/30829	0.85 (0.60,1.21)	0.375853	17867/30829	0.88 (0.71,1.10)	0.261485
rs45631563	age at first FTP	<20 years	17304/20254	0.65 (0.51,0.84)		2654/20254	0.88 (0.57,1.36)		12380/20254	0.60 (0.45,0.80)
rs45631563	age at first FTP	20-24 years	17304/20254	0.79 (0.70,0.90)		2654/20254	1.08 (0.85,1.37)		12380/20254	0.74 (0.64,0.86)
rs45631563	age at first FTP	25-29 years	17304/20254	0.79 (0.68,0.91)		2654/20254	0.95 (0.70,1.28)		12380/20254	0.80 (0.68,0.94)
rs45631563	age at first FTP	>=30 years	17304/20254	0.86 (0.70,1.04)		2654/20254	1.17 (0.82,1.67)		12380/20254	0.75 (0.60,0.94)
rs45631563	age at first FTP	interaction	17304/20254	1.03 (0.94,1.12)	0.563262	2654/20254	1.00 (0.84,1.18)	0.965011	12380/20254	1.02 (0.93,1.13)	0.674931
rs45631563	number of FTP	1	21585/26420	0.80 (0.68,0.95)		3212/26420	1.10 (0.82,1.49)		15209/26420	0.76 (0.63,0.92)
rs45631563	number of FTP	2	21585/26420	0.77 (0.69,0.86)		3212/26420	1.02 (0.83,1.25)		15209/26420	0.74 (0.66,0.84)
rs45631563	number of FTP	3	21585/26420	0.74 (0.64,0.86)		3212/26420	1.14 (0.86,1.50)		15209/26420	0.67 (0.56,0.80)
rs45631563	number of FTP	>=4	21585/26420	0.86 (0.70,1.07)		3212/26420	1.07 (0.68,1.68)		15209/26420	0.83 (0.65,1.06)
rs45631563	number of FTP	interaction	21585/26420	1.01 (0.93,1.09)	0.866769	3212/26420	1.01 (0.86,1.18)	0.904773	15209/26420	1.00 (0.91,1.10)	0.989753
rs45631563	ever breastfed	no	12848/14170	0.78 (0.70,0.87)		2170/14170	1.03 (0.85,1.25)		9371/14170	0.73 (0.65,0.83)
rs45631563	ever breastfed	yes	12848/14170	0.80 (0.64,0.99)		2170/14170	0.85 (0.56,1.27)		9371/14170	0.77 (0.60,0.98)
rs45631563	ever breastfed	interaction	12848/14170	0.99 (0.78,1.27)	0.944468	2170/14170	1.23 (0.78,1.92)	0.370177	9371/14170	0.97 (0.74,1.27)	0.804455
rs45631563	current use of MHT	No	8825/9636	0.80 (0.71,0.92)		1120/9636	1.01 (0.77,1.32)		6792/9636	0.78 (0.68,0.91)
rs45631563	current use of MHT	Yes	8825/9636	0.80 (0.64,1.00)		1120/9636	1.02 (0.63,1.64)		6792/9636	0.76 (0.60,0.97)
rs45631563	current use of MHT	interaction	7201/8066	1.15 (0.87,1.53)	0.332692	930/8354	0.68 (0.29,1.60)	0.355768	5864/8354	0.91 (0.61,1.34)	0.618805
rs45631563	current use of E only MHT	No	7213/8074	0.78 (0.68,0.90)		924/8074	1.00 (0.76,1.32)		5495/8074	0.76 (0.66,0.88)
rs45631563	current use of E only MHT	Yes	7213/8074	0.89 (0.64,1.24)		924/8074	1.40 (0.68,2.89)		5495/8074	0.85 (0.58,1.23)
rs45631563	current use of E only MHT	interaction	7201/8067	1.12 (0.78,1.59)	0.54649	920/8067	1.39 (0.64,3.02)	0.41593	5487/8067	1.09 (0.73,1.62)	0.681523
rs45631563	current use of EP MHT	No	7586/8361	0.80 (0.71,0.92)		931/8361	1.10 (0.85,1.43)		5873/8361	0.78 (0.67,0.90)
rs45631563	current use of EP MHT	Yes	7586/8361	0.77 (0.55,1.07)		931/8361	0.75 (0.33,1.70)		5873/8361	0.72 (0.50,1.03)
rs45631563	current use of EP MHT	interaction	7576/8354	0.94 (0.66,1.35)	0.737021	930/8354	0.68 (0.29,1.60)	0.355768	5864/8354	0.91 (0.61,1.34)	0.618805
rs45631563	BMI premenopausal	<15	4770/4521	0.75 (0.61,0.92)		937/4521	0.85 (0.60,1.19)		3173/4521	0.71 (0.56,0.89)
rs45631563	BMI premenopausal	15-30	4770/4521	0.71 (0.46,1.11)		937/4521	0.89 (0.42,1.89)		3173/4521	0.70 (0.42,1.15)
rs45631563	BMI premenopausal	>= 30	4770/4521	1.29 (0.68,2.44)		937/4521	3.38 (1.39,8.25)		3173/4521	1.05 (0.50,2.21)
rs45631563	BMI premenopausal	interaction	4770/4521	1.07 (0.87,1.31)	0.506563	937/4521	1.39 (1.04,1.86)	0.0329396	3173/4521	0.99 (0.78,1.27)	0.957304
rs45631563	BMI postmenopausal	<15	11205/11121	0.84 (0.74,0.95)		1431/11121	0.98 (0.75,1.27)		8456/11121	0.84 (0.73,0.95)
rs45631563	BMI postmenopausal	15-30	11205/11121	0.64 (0.51,0.81)		1431/11121	1.04 (0.70,1.55)		8456/11121	0.57 (0.44,0.75)
rs45631563	BMI postmenopausal	>= 30	11205/11121	0.88 (0.61,1.27)		1431/11121	0.92 (0.44,1.95)		8456/11121	0.88 (0.59,1.30)
rs45631563	BMI postmenopausal	interaction	11205/11121	0.89 (0.79,1.01)	0.0697472	1431/11121	0.96 (0.75,1.24)	0.765114	8456/11121	0.88 (0.77,1.00)	0.0541576
rs45631563	height	<160 cm	22725/21931	0.77 (0.65,0.90)		3517/21931	1.14 (0.88,1.48)		16410/21931	0.66 (0.56,0.80)
rs45631563	height	160-165 cm	22725/21931	0.77 (0.67,0.89)		3517/21931	0.85 (0.65,1.12)		16410/21931	0.80 (0.69,0.93)
rs45631563	height	165-170 cm	22725/21931	0.85 (0.74,0.98)		3517/21931	1.22 (0.93,1.58)		16410/21931	0.78 (0.66,0.92)
rs45631563	height	>= 170 cm	22725/21931	0.87 (0.74,1.03)		3517/21931	1.09 (0.80,1.48)		16410/21931	0.85 (0.71,1.02)
rs45631563	height	interaction	22725/21931	1.05 (0.99,1.11)	0.119374	3517/21931	1.02 (0.92,1.14)	0.654124	16410/21931	1.07 (1.00,1.14)	0.0607656
rs45631563	current smoking	No	9060/10298	0.87 (0.78,0.98)		1493/10298	1.12 (0.90,1.40)		6853/10298	0.81 (0.71,0.92)
rs45631563	current smoking	Yes	9060/10298	0.64 (0.48,0.86)		1493/10298	0.87 (0.52,1.46)		6853/10298	0.59 (0.43,0.82)
rs45631563	current smoking	interaction	9060/10298	0.74 (0.54,1.01)	0.0540655	1493/10298	0.77 (0.44,1.36)	0.358678	6853/10298	0.73 (0.52,1.04)	0.0771731
rs45631563	packyears of smoking	0	7423/8656	0.83 (0.71,0.96)		1309/8656	0.90 (0.67,1.21)		5667/8656	0.78 (0.66,0.92)
rs45631563	packyears of smoking	>0-10	7423/8656	0.78 (0.58,1.04)		1309/8656	1.05 (0.62,1.76)		5667/8656	0.69 (0.49,0.95)
rs45631563	packyears of smoking	10-20	7423/8656	0.80 (0.52,1.24)		1309/8656	1.52 (0.78,2.97)		5667/8656	0.61 (0.37,1.02)
rs45631563	packyears of smoking	>= 20	7423/8656	0.97 (0.67,1.40)		1309/8656	1.20 (0.61,2.33)		5667/8656	0.93 (0.62,1.37)
rs45631563	packyears of smoking	interaction	7423/8656	0.99 (0.89,1.10)	0.846427	1309/8656	1.01 (0.85,1.22)	0.877056	5667/8656	0.99 (0.89,1.10)	0.847521
rs45631563	alcohol consumption	<20 g/day	5442/5894	0.83 (0.72,0.96)		682/5894	0.76 (0.54,1.08)		4215/5894	0.82 (0.70,0.96)
rs45631563	alcohol consumption	>=20 g/day	5442/5894	1.09 (0.69,1.72)		682/5894	1.86 (0.74,4.68)		4215/5894	1.04 (0.63,1.71)
rs45631563	alcohol consumption	interaction	5442/5894	0.97 (0.87,1.08)	0.546527	682/5894	1.13 (0.90,1.41)	0.321452	4215/5894	0.95 (0.85,1.07)	0.380459
rs4593472	age at menarche	=< 11	20058/23080	0.91 (0.84,0.97)		3073/23080	0.95 (0.83,1.10)		14364/23080	0.88 (0.81,0.95)
rs4593472	age at menarche	12-13	20058/23080	0.96 (0.92,1.00)		3073/23080	1.03 (0.95,1.12)		14364/23080	0.95 (0.91,1.00)
rs4593472	age at menarche	>= 14	20058/23080	0.95 (0.91,1.00)		3073/23080	0.94 (0.85,1.03)		14364/23080	0.95 (0.90,1.00)
rs4593472	age at menarche	interaction	20058/23080	1.01 (0.98,1.05)	0.517873	3073/23080	0.98 (0.91,1.05)	0.512888	14364/23080	1.02 (0.98,1.06)	0.301819
rs4593472	ever use of OC	No	14295/17240	0.96 (0.91,1.02)		2237/17240	0.97 (0.86,1.10)		10403/17240	0.94 (0.89,1.00)
rs4593472	ever use of OC	Yes	14295/17240	0.94 (0.90,0.98)		2237/17240	0.98 (0.90,1.06)		10403/17240	0.94 (0.90,0.99)
rs4593472	ever use of OC	interaction	14295/17240	0.99 (0.92,1.06)	0.692385	2237/17240	1.01 (0.87,1.17)	0.879018	10403/17240	1.01 (0.93,1.09)	0.86299
rs4593472	ever FTP	Never	25281/30829	0.91 (0.86,0.98)		3746/30829	0.95 (0.82,1.09)		17867/30829	0.91 (0.84,0.98)
rs4593472	ever FTP	Ever	25281/30829	0.94 (0.91,0.96)		3746/30829	0.96 (0.91,1.02)		17867/30829	0.93 (0.90,0.96)
rs4593472	ever FTP	interaction	25281/30829	1.02 (0.95,1.10)	0.569688	3746/30829	1.02 (0.88,1.18)	0.832141	17867/30829	1.02 (0.94,1.10)	0.642046
rs4593472	age at first FTP	<20 years	17304/20254	0.91 (0.83,1.00)		2654/20254	1.11 (0.94,1.31)		12380/20254	0.86 (0.78,0.95)
rs4593472	age at first FTP	20-24 years	17304/20254	0.95 (0.90,0.99)		2654/20254	0.98 (0.89,1.08)		12380/20254	0.93 (0.89,0.98)
rs4593472	age at first FTP	25-29 years	17304/20254	0.96 (0.91,1.01)		2654/20254	0.93 (0.83,1.05)		12380/20254	0.97 (0.91,1.03)
rs4593472	age at first FTP	>=30 years	17304/20254	0.96 (0.89,1.03)		2654/20254	0.97 (0.84,1.13)		12380/20254	0.95 (0.87,1.03)
rs4593472	age at first FTP	interaction	17304/20254	1.02 (0.98,1.05)	0.321835	2654/20254	0.98 (0.92,1.05)	0.544989	12380/20254	1.03 (0.99,1.07)	0.0990539
rs4593472	number of FTP	1	21585/26420	0.90 (0.84,0.95)		3212/26420	0.88 (0.77,0.99)		15209/26420	0.91 (0.85,0.97)
rs4593472	number of FTP	2	21585/26420	0.94 (0.91,0.98)		3212/26420	1.00 (0.92,1.08)		15209/26420	0.94 (0.90,0.98)
rs4593472	number of FTP	3	21585/26420	0.95 (0.89,1.00)		3212/26420	1.04 (0.93,1.17)		15209/26420	0.93 (0.87,0.99)
rs4593472	number of FTP	>=4	21585/26420	0.92 (0.85,1.00)		3212/26420	0.80 (0.67,0.95)		15209/26420	0.90 (0.83,0.99)
rs4593472	number of FTP	interaction	21585/26420	1.01 (0.98,1.04)	0.504456	3212/26420	1.00 (0.94,1.07)	0.996678	15209/26420	1.00 (0.97,1.03)	0.937174
rs4593472	ever breastfed	no	12848/14170	0.92 (0.89,0.96)		2170/14170	0.95 (0.88,1.03)		9371/14170	0.92 (0.88,0.96)
rs4593472	ever breastfed	yes	12848/14170	0.92 (0.85,1.00)		2170/14170	1.06 (0.91,1.22)		9371/14170	0.89 (0.81,0.97)
rs4593472	ever breastfed	interaction	12848/14170	0.99 (0.91,1.09)	0.880495	2170/14170	0.89 (0.75,1.05)	0.170056	9371/14170	1.03 (0.93,1.14)	0.579657
rs4593472	current use of MHT	No	8825/9636	0.93 (0.89,0.98)		1120/9636	1.00 (0.90,1.11)		6792/9636	0.91 (0.86,0.96)
rs4593472	current use of MHT	Yes	8825/9636	0.94 (0.86,1.02)		1120/9636	0.91 (0.76,1.10)		6792/9636	0.94 (0.86,1.03)
rs4593472	current use of MHT	interaction	7201/8066	0.98 (0.89,1.09)	0.76882	930/8354	1.04 (0.77,1.40)	0.820839	5864/8354	0.93 (0.80,1.08)	0.333975
rs4593472	current use of E only MHT	No	7213/8074	0.93 (0.89,0.98)		924/8074	0.96 (0.87,1.07)		5495/8074	0.92 (0.87,0.98)
rs4593472	current use of E only MHT	Yes	7213/8074	0.97 (0.86,1.11)		924/8074	0.89 (0.64,1.23)		5495/8074	1.00 (0.87,1.15)
rs4593472	current use of E only MHT	interaction	7201/8067	1.03 (0.90,1.18)	0.675853	920/8067	0.91 (0.64,1.28)	0.578759	5487/8067	1.07 (0.92,1.25)	0.377574
rs4593472	current use of EP MHT	No	7586/8361	0.94 (0.90,0.99)		931/8361	0.95 (0.85,1.06)		5873/8361	0.93 (0.88,0.99)
rs4593472	current use of EP MHT	Yes	7586/8361	0.88 (0.78,1.00)		931/8361	0.99 (0.75,1.31)		5873/8361	0.87 (0.76,1.00)
rs4593472	current use of EP MHT	interaction	7576/8354	0.93 (0.81,1.07)	0.311002	930/8354	1.04 (0.77,1.40)	0.820839	5864/8354	0.93 (0.80,1.08)	0.333975
rs4593472	BMI premenopausal	<15	4770/4521	0.93 (0.86,1.01)		937/4521	0.98 (0.86,1.12)		3173/4521	0.93 (0.85,1.01)
rs4593472	BMI premenopausal	15-30	4770/4521	1.03 (0.89,1.20)		937/4521	1.05 (0.80,1.39)		3173/4521	1.07 (0.90,1.26)
rs4593472	BMI premenopausal	>= 30	4770/4521	1.02 (0.81,1.28)		937/4521	1.23 (0.82,1.85)		3173/4521	0.96 (0.75,1.22)
rs4593472	BMI premenopausal	interaction	4770/4521	1.02 (0.95,1.10)	0.518636	937/4521	1.03 (0.91,1.18)	0.614303	3173/4521	1.04 (0.96,1.12)	0.378351
rs4593472	BMI postmenopausal	<15	11205/11121	0.93 (0.89,0.98)		1431/11121	0.94 (0.85,1.04)		8456/11121	0.92 (0.88,0.97)
rs4593472	BMI postmenopausal	15-30	11205/11121	0.97 (0.89,1.06)		1431/11121	1.08 (0.91,1.27)		8456/11121	0.94 (0.86,1.04)
[truncated: 1,474 more rows]
